# Supplementary material for: Unlocking conserved and diverged metabolic characteristics in cassava carbon assimilation via comparative genomics approach
Source: Sci Rep. 2018 Nov 9;8:16593. doi: 10.1038/s41598-018-34730-y (PMC6226483; doi:10.1038/s41598-018-34730-y)
Supplement: Supplementary file 2 — Supplementary Table S3 [file 41598_2018_34730_MOESM2_ESM.xlsx]

## Sheet: Table S3
Supplementary Table S3. The 65 reactions which had never been annotated to carbon assimilation of cassava according to CassavaCyc and supported the existence of the reactions by transcriptome datasets of cassava.
Sub-metabolisms	KEGG Reaction IDs	Reactions	EC numbers	Enzyme functions	Protein IDs in MeRecon	The expression data of cassava protein-coding genes (1 = supported, 0 = not supported)
						Li et al., 2010	Yang et al., 2011	An et al., 2012	Utsumi et al., 2012	Sojikul et al., 2015	Utsumi et al., 2016	Total
AMI	R00372	L-Glutamate + Glyoxylate -> Glycine + 2-Oxoglutarate	2.6.1.4	glyoxylate aminotransferase	006626_006617	0	0	0	0	1	0	1
AMI	R00372	L-Glutamate + Glyoxylate -> Glycine + 2-Oxoglutarate	2.6.1.4	glyoxylate aminotransferase	006626_006626	0	0	0	0	1	0	1
AMI	R00372	L-Glutamate + Glyoxylate -> Glycine + 2-Oxoglutarate	2.6.1.4	glyoxylate aminotransferase	006626_010371	0	0	0	0	1	1	2
AMI	R00372	L-Glutamate + Glyoxylate -> Glycine + 2-Oxoglutarate	2.6.1.4	glyoxylate aminotransferase	006658_006658	0	0	0	0	0	1	1
AMI	R00372	L-Glutamate + Glyoxylate -> Glycine + 2-Oxoglutarate	2.6.1.4	glyoxylate aminotransferase	008989_008992	0	0	0	0	1	0	1
AMI	R00372	L-Glutamate + Glyoxylate -> Glycine + 2-Oxoglutarate	2.6.1.4	glyoxylate aminotransferase	008989_009004	0	0	0	0	1	1	2
AMI	R00372	L-Glutamate + Glyoxylate -> Glycine + 2-Oxoglutarate	2.6.1.4	glyoxylate aminotransferase	008989_009016	0	0	0	0	1	0	1
AMI	R00372	L-Glutamate + Glyoxylate -> Glycine + 2-Oxoglutarate	2.6.1.4	glyoxylate aminotransferase	008989_009022	0	0	0	0	1	0	1
AMI	R00372	L-Glutamate + Glyoxylate -> Glycine + 2-Oxoglutarate	2.6.1.4	glyoxylate aminotransferase	008994_008991	0	0	0	0	1	1	2
AMI	R00372	L-Glutamate + Glyoxylate -> Glycine + 2-Oxoglutarate	2.6.1.4	glyoxylate aminotransferase	008994_008994	0	0	0	0	1	0	1
AMI	R00485	L-Asparagine + H2O <=> L-Aspartate + NH3	3.5.1.1	asparaginase	009445_009445	1	1	0	1	1	1	5
AMI	R00485	L-Asparagine + H2O <=> L-Aspartate + NH3	3.5.1.1	asparaginase	010588_010588	0	0	0	1	1	1	3
AMI	R00485	L-Asparagine + H2O <=> L-Aspartate + NH3	3.5.1.1	asparaginase	010906_010906	0	1	1	0	1	1	4
AMI	R00485	L-Asparagine + H2O <=> L-Aspartate + NH3	3.5.1.1	asparaginase	010906_012664	0	1	0	0	1	1	3
AMI	R00485	L-Asparagine + H2O <=> L-Aspartate + NH3	3.5.1.1	asparaginase	011731_011731	0	0	0	0	0	1	1
AMI	R00485	L-Asparagine + H2O <=> L-Aspartate + NH3	3.5.1.1	asparaginase	011739_011739	1	0	0	1	1	1	4
AMI	R00485	L-Asparagine + H2O <=> L-Aspartate + NH3	3.5.1.1	asparaginase	011879_011879	0	0	0	0	1	1	2
AMI	R00585	L-Serine + Pyruvate <=> Hydroxypyruvate + L-Alanine	2.6.1.51	serine-pyruvate transaminase	008989_008989	0	0	0	0	1	0	1
AMI	R00585	L-Serine + Pyruvate <=> Hydroxypyruvate + L-Alanine	2.6.1.51	serine-pyruvate transaminase	008989_008992	0	0	0	0	1	0	1
AMI	R00585	L-Serine + Pyruvate <=> Hydroxypyruvate + L-Alanine	2.6.1.51	serine-pyruvate transaminase	008989_009004	0	0	0	0	1	1	2
AMI	R00585	L-Serine + Pyruvate <=> Hydroxypyruvate + L-Alanine	2.6.1.51	serine-pyruvate transaminase	008989_009016	0	0	0	0	1	0	1
AMI	R00585	L-Serine + Pyruvate <=> Hydroxypyruvate + L-Alanine	2.6.1.51	serine-pyruvate transaminase	008989_009022	0	0	0	0	1	0	1
AMI	R00585	L-Serine + Pyruvate <=> Hydroxypyruvate + L-Alanine	2.6.1.51	serine-pyruvate transaminase	008994_008991	0	0	0	0	1	1	2
AMI	R00585	L-Serine + Pyruvate <=> Hydroxypyruvate + L-Alanine	2.6.1.51	serine-pyruvate transaminase	008994_008994	0	0	0	0	1	0	1
AMI	R00588	L-Serine + Glyoxylate -> Hydroxypyruvate + Glycine	2.6.1.45	serine-glyoxylate transaminase	008989_008989	0	0	0	0	1	0	1
AMI	R00588	L-Serine + Glyoxylate -> Hydroxypyruvate + Glycine	2.6.1.45	serine-glyoxylate transaminase	008989_008992	0	0	0	0	1	0	1
AMI	R00588	L-Serine + Glyoxylate -> Hydroxypyruvate + Glycine	2.6.1.45	serine-glyoxylate transaminase	008989_009004	0	0	0	0	1	1	2
AMI	R00588	L-Serine + Glyoxylate -> Hydroxypyruvate + Glycine	2.6.1.45	serine-glyoxylate transaminase	008989_009016	0	0	0	0	1	0	1
AMI	R00588	L-Serine + Glyoxylate -> Hydroxypyruvate + Glycine	2.6.1.45	serine-glyoxylate transaminase	008989_009022	0	0	0	0	1	0	1
AMI	R00588	L-Serine + Glyoxylate -> Hydroxypyruvate + Glycine	2.6.1.45	serine-glyoxylate transaminase	008994_008991	0	0	0	0	1	1	2
AMI	R00588	L-Serine + Glyoxylate -> Hydroxypyruvate + Glycine	2.6.1.45	serine-glyoxylate transaminase	008994_008994	0	0	0	0	1	0	1
AMI	R00674	L-Serine + Indole <=> L-Tryptophan + H2O	4.2.1.20	tryptophan synthase beta chain	006016_006016	0	1	1	1	1	1	5
AMI	R00674	L-Serine + Indole <=> L-Tryptophan + H2O	4.2.1.20	tryptophan synthase beta chain	006819_006819	0	1	0	1	1	1	4
AMI	R00674	L-Serine + Indole <=> L-Tryptophan + H2O	4.2.1.20	tryptophan synthase beta chain	007004_007004	0	0	0	0	0	1	1
AMI	R00674	L-Serine + Indole <=> L-Tryptophan + H2O	4.2.1.20	tryptophan synthase beta chain	012189_012189	0	0	0	0	1	1	2
AMI	R00674	L-Serine + Indole <=> L-Tryptophan + H2O	4.2.1.20	tryptophan synthase beta chain	013756_013756	0	0	0	0	0	1	1
AMI	R00674	L-Serine + Indole <=> L-Tryptophan + H2O	4.2.1.20	tryptophan synthase beta chain	030173_030173	0	0	0	0	0	1	1
AMI	R00734	L-Tyrosine + 2-Oxoglutarate <=> 3-(4-Hydroxyphenyl)pyruvate + L-Glutamate	2.6.1.57	aromatic-amino-acid transaminase	006601_006601	0	1	1	1	0	1	4
AMI	R00734	L-Tyrosine + 2-Oxoglutarate <=> 3-(4-Hydroxyphenyl)pyruvate + L-Glutamate	2.6.1.1	L-tyrosine:2-oxoglutarate aminotransferase	006601_006601	0	1	1	1	0	1	4
AMI	R00734	L-Tyrosine + 2-Oxoglutarate <=> 3-(4-Hydroxyphenyl)pyruvate + L-Glutamate	2.6.1.9	histidinol-phosphate transaminase	007661_007661	0	0	0	1	1	1	3
AMI	R00734	L-Tyrosine + 2-Oxoglutarate <=> 3-(4-Hydroxyphenyl)pyruvate + L-Glutamate	2.6.1.1	L-tyrosine:2-oxoglutarate aminotransferase	007661_007661	0	0	0	1	1	1	3
AMI	R00734	L-Tyrosine + 2-Oxoglutarate <=> 3-(4-Hydroxyphenyl)pyruvate + L-Glutamate	2.6.1.5	tyrosine aminotransferase	007661_007661	0	0	0	1	1	1	3
AMI	R00734	L-Tyrosine + 2-Oxoglutarate <=> 3-(4-Hydroxyphenyl)pyruvate + L-Glutamate	2.6.1.5	tyrosine aminotransferase	008450_008450	0	0	0	1	1	1	3
AMI	R00734	L-Tyrosine + 2-Oxoglutarate <=> 3-(4-Hydroxyphenyl)pyruvate + L-Glutamate	2.6.1.5	tyrosine aminotransferase	010078_010078	0	0	0	0	1	0	1
AMI	R00734	L-Tyrosine + 2-Oxoglutarate <=> 3-(4-Hydroxyphenyl)pyruvate + L-Glutamate	2.6.1.5	tyrosine aminotransferase	010078_010086	0	0	0	0	1	1	2
AMI	R00734	L-Tyrosine + 2-Oxoglutarate <=> 3-(4-Hydroxyphenyl)pyruvate + L-Glutamate	2.6.1.5	tyrosine aminotransferase	023436_023436	0	0	0	0	0	1	1
AMI	R00734	L-Tyrosine + 2-Oxoglutarate <=> 3-(4-Hydroxyphenyl)pyruvate + L-Glutamate	2.6.1.57	aromatic-amino-acid transaminase	023436_023436	0	0	0	0	0	1	1
AMI	R00734	L-Tyrosine + 2-Oxoglutarate <=> 3-(4-Hydroxyphenyl)pyruvate + L-Glutamate	2.6.1.9	histidinol-phosphate transaminase	023436_023436	0	0	0	0	0	1	1
AMI	R00734	L-Tyrosine + 2-Oxoglutarate <=> 3-(4-Hydroxyphenyl)pyruvate + L-Glutamate	2.6.1.1	L-tyrosine:2-oxoglutarate aminotransferase	029062_029062	0	1	0	1	1	1	4
AMI	R00734	L-Tyrosine + 2-Oxoglutarate <=> 3-(4-Hydroxyphenyl)pyruvate + L-Glutamate	2.6.1.9	histidinol-phosphate transaminase	029062_029062	0	1	0	1	1	1	4
AMI	R00751	L-Threonine -> Glycine + Acetaldehyde	4.1.2.5	threonine aldolase	010497_010497	0	1	0	0	1	0	2
AMI	R00751	L-Threonine -> Glycine + Acetaldehyde	4.1.2.5	threonine aldolase	010497_010519	0	0	1	0	1	1	3
AMI	R00751	L-Threonine -> Glycine + Acetaldehyde	4.1.2.5	threonine aldolase	025839_025839	0	0	0	0	0	1	1
AMI	R01163	L-Histidinal + H2O + NAD+ <=> L-Histidine + NADH + H+	1.1.1.23	histidinol dehydrogenase	006391_006391	0	0	0	0	0	1	1
AMI	R01325	Citrate <=> cis-Aconitate + H2O	4.2.1.3	aconitate hydratase	005842_005842	0	0	0	0	1	0	1
AMI	R01325	Citrate <=> cis-Aconitate + H2O	4.2.1.3	aconitate hydratase	005842_005874	0	0	0	0	1	1	2
AMI	R01325	Citrate <=> cis-Aconitate + H2O	4.2.1.3	aconitate hydratase	005847_005847	0	0	0	0	0	1	1
AMI	R01325	Citrate <=> cis-Aconitate + H2O	4.2.1.3	aconitate hydratase	005859_005859	1	0	0	0	1	1	3
AMI	R01900	Isocitrate <=> cis-Aconitate + H2O	4.2.1.3	aconitate hydratase	005842_005842	0	0	0	0	1	0	1
AMI	R01900	Isocitrate <=> cis-Aconitate + H2O	4.2.1.3	aconitate hydratase	005842_005874	0	0	0	0	1	1	2
AMI	R01900	Isocitrate <=> cis-Aconitate + H2O	4.2.1.3	aconitate hydratase	005847_005847	0	0	0	0	0	1	1
AMI	R01900	Isocitrate <=> cis-Aconitate + H2O	4.2.1.3	aconitate hydratase	005859_005859	1	0	0	0	1	1	3
AMI	R02292	L-Aspartate 4-semialdehyde + Pyruvate <=> L-2,3-Dihydrodipicolinate + 2 H2O	4.2.1.52	dihydrodipicolinate synthase	010182_010182	1	0	0	0	1	1	3
AMI	R02292	L-Aspartate 4-semialdehyde + Pyruvate <=> L-2,3-Dihydrodipicolinate + 2 H2O	4.2.1.52	dihydrodipicolinate synthase	010211_010211	0	0	0	1	1	1	3
AMI	R02722	L-Serine + Indoleglycerol phosphate <=> L-Tryptophan + D-Glyceraldehyde 3-phosphate + H2O	4.2.1.20	tryptophan synthase beta chain	006016_006016	0	1	1	1	1	1	5
AMI	R02722	L-Serine + Indoleglycerol phosphate <=> L-Tryptophan + D-Glyceraldehyde 3-phosphate + H2O	4.2.1.20	tryptophan synthase beta chain	006819_006819	0	1	0	1	1	1	4
AMI	R02722	L-Serine + Indoleglycerol phosphate <=> L-Tryptophan + D-Glyceraldehyde 3-phosphate + H2O	4.2.1.20	tryptophan synthase beta chain	007004_007004	0	0	0	0	0	1	1
AMI	R02722	L-Serine + Indoleglycerol phosphate <=> L-Tryptophan + D-Glyceraldehyde 3-phosphate + H2O	4.2.1.20	tryptophan synthase beta chain	012189_012189	0	0	0	0	1	1	2
AMI	R02722	L-Serine + Indoleglycerol phosphate <=> L-Tryptophan + D-Glyceraldehyde 3-phosphate + H2O	4.2.1.20	tryptophan synthase beta chain	013756_013756	0	0	0	0	0	1	1
AMI	R02722	L-Serine + Indoleglycerol phosphate <=> L-Tryptophan + D-Glyceraldehyde 3-phosphate + H2O	4.2.1.20	tryptophan synthase beta chain	030173_030173	0	0	0	0	0	1	1
AMI	R03012	L-Histidinol + NAD+ <=> L-Histidinal + NADH + H+	1.1.1.23	histidinol dehydrogenase	006391_006391	0	0	0	0	0	1	1
AMI	R03968	alpha-Isopropylmalate <=> 2-Isopropylmaleate + H2O	4.2.1.33	isopropylmalate isomerase	005842_005842	0	0	0	0	1	0	1
AMI	R03968	alpha-Isopropylmalate <=> 2-Isopropylmaleate + H2O	4.2.1.33	isopropylmalate isomerase	005842_005874	0	0	0	0	1	1	2
AMI	R03968	alpha-Isopropylmalate <=> 2-Isopropylmaleate + H2O	4.2.1.33	isopropylmalate isomerase	005847_005847	0	0	0	0	0	1	1
AMI	R03968	alpha-Isopropylmalate <=> 2-Isopropylmaleate + H2O	4.2.1.33	isopropylmalate isomerase	005859_005859	1	0	0	0	1	1	3
AMI	R03968	alpha-Isopropylmalate <=> 2-Isopropylmaleate + H2O	4.2.1.33	isopropylmalate isomerase	014674_014674	0	0	0	1	1	1	3
AMI	R04001	(2R,3S)-3-Isopropylmalate <=> 2-Isopropylmaleate + H2O	4.2.1.33	isopropylmalate isomerase	005842_005842	0	0	0	0	1	0	1
AMI	R04001	(2R,3S)-3-Isopropylmalate <=> 2-Isopropylmaleate + H2O	4.2.1.33	isopropylmalate isomerase	005842_005874	0	0	0	0	1	1	2
AMI	R04001	(2R,3S)-3-Isopropylmalate <=> 2-Isopropylmaleate + H2O	4.2.1.33	isopropylmalate isomerase	005847_005847	0	0	0	0	0	1	1
AMI	R04001	(2R,3S)-3-Isopropylmalate <=> 2-Isopropylmaleate + H2O	4.2.1.33	isopropylmalate isomerase	005859_005859	1	0	0	0	1	1	3
AMI	R04001	(2R,3S)-3-Isopropylmalate <=> 2-Isopropylmaleate + H2O	4.2.1.33	isopropylmalate isomerase	014674_014674	0	0	0	1	1	1	3
AMI	R04198	2,3,4,5-Tetrahydrodipicolinate + NAD+ <=> L-2,3-Dihydrodipicolinate + NADH + H+	1.3.1.26	dihydrodipicolinate reductase	008220_008220	0	1	1	1	1	1	5
AMI	R04198	2,3,4,5-Tetrahydrodipicolinate + NAD+ <=> L-2,3-Dihydrodipicolinate + NADH + H+	1.3.1.26	dihydrodipicolinate reductase	008225_008225	0	0	0	0	0	0	0
AMI	R04198	2,3,4,5-Tetrahydrodipicolinate + NAD+ <=> L-2,3-Dihydrodipicolinate + NADH + H+	1.3.1.26	dihydrodipicolinate reductase	011175_011175	1	1	1	0	0	0	3
AMI	R04198	2,3,4,5-Tetrahydrodipicolinate + NAD+ <=> L-2,3-Dihydrodipicolinate + NADH + H+	1.3.1.26	dihydrodipicolinate reductase	011175_013104	1	1	0	0	0	1	3
AMI	R04198	2,3,4,5-Tetrahydrodipicolinate + NAD+ <=> L-2,3-Dihydrodipicolinate + NADH + H+	1.3.1.26	dihydrodipicolinate reductase	011176_011176	0	0	0	0	0	0	0
AMI	R04198	2,3,4,5-Tetrahydrodipicolinate + NAD+ <=> L-2,3-Dihydrodipicolinate + NADH + H+	1.3.1.26	dihydrodipicolinate reductase	011176_012888	0	0	0	0	0	1	1
AMI	R04198	2,3,4,5-Tetrahydrodipicolinate + NAD+ <=> L-2,3-Dihydrodipicolinate + NADH + H+	1.3.1.26	dihydrodipicolinate reductase	011326_011326	0	0	0	0	0	0	0
AMI	R04198	2,3,4,5-Tetrahydrodipicolinate + NAD+ <=> L-2,3-Dihydrodipicolinate + NADH + H+	1.3.1.26	dihydrodipicolinate reductase	011340_011340	1	1	1	0	1	1	5
AMI	R04198	2,3,4,5-Tetrahydrodipicolinate + NAD+ <=> L-2,3-Dihydrodipicolinate + NADH + H+	1.3.1.26	dihydrodipicolinate reductase	011340_012218	1	1	0	0	1	1	4
AMI	R04198	2,3,4,5-Tetrahydrodipicolinate + NAD+ <=> L-2,3-Dihydrodipicolinate + NADH + H+	1.3.1.26	dihydrodipicolinate reductase	011345_011345	0	0	0	0	0	1	1
AMI	R04198	2,3,4,5-Tetrahydrodipicolinate + NAD+ <=> L-2,3-Dihydrodipicolinate + NADH + H+	1.3.1.26	dihydrodipicolinate reductase	011366_011347	0	0	0	0	1	0	1
AMI	R04198	2,3,4,5-Tetrahydrodipicolinate + NAD+ <=> L-2,3-Dihydrodipicolinate + NADH + H+	1.3.1.26	dihydrodipicolinate reductase	011366_011366	0	0	0	0	1	0	1
AMI	R04198	2,3,4,5-Tetrahydrodipicolinate + NAD+ <=> L-2,3-Dihydrodipicolinate + NADH + H+	1.3.1.26	dihydrodipicolinate reductase	011366_013196	0	0	0	0	1	1	2
AMI	R04198	2,3,4,5-Tetrahydrodipicolinate + NAD+ <=> L-2,3-Dihydrodipicolinate + NADH + H+	1.3.1.26	dihydrodipicolinate reductase	012014_012014	0	0	0	0	1	1	2
AMI	R04198	2,3,4,5-Tetrahydrodipicolinate + NAD+ <=> L-2,3-Dihydrodipicolinate + NADH + H+	1.3.1.26	dihydrodipicolinate reductase	012764_012764	0	1	1	1	0	1	4
AMI	R04426	(2R,3S)-3-Isopropylmalate + NAD+ <=> (2S)-2-Isopropyl-3-oxosuccinate + NADH + H+	1.1.1.85	3-isopropylmalate dehydrogenase	009796_009796	0	1	1	1	1	1	5
AMI	R04426	(2R,3S)-3-Isopropylmalate + NAD+ <=> (2S)-2-Isopropyl-3-oxosuccinate + NADH + H+	1.1.1.85	3-isopropylmalate dehydrogenase	009796_012059	0	1	0	0	1	1	3
AMI	R04426	(2R,3S)-3-Isopropylmalate + NAD+ <=> (2S)-2-Isopropyl-3-oxosuccinate + NADH + H+	1.1.1.85	3-isopropylmalate dehydrogenase	009951_009951	1	0	0	0	1	1	3
AMI	R04426	(2R,3S)-3-Isopropylmalate + NAD+ <=> (2S)-2-Isopropyl-3-oxosuccinate + NADH + H+	1.1.1.85	3-isopropylmalate dehydrogenase	009951_010100	1	0	0	0	1	1	3
AMI	R04426	(2R,3S)-3-Isopropylmalate + NAD+ <=> (2S)-2-Isopropyl-3-oxosuccinate + NADH + H+	1.1.1.85	3-isopropylmalate dehydrogenase	009952_009952	0	1	1	1	1	0	4
AMI	R04426	(2R,3S)-3-Isopropylmalate + NAD+ <=> (2S)-2-Isopropyl-3-oxosuccinate + NADH + H+	1.1.1.85	3-isopropylmalate dehydrogenase	023310_023310	0	0	0	1	1	1	3
AMI	R07276	Prephenate + L-Glutamate -> L-Arogenate + 2-Oxoglutarate	2.6.1.79	prephenate aminotransferase	006601_006601	0	1	1	1	0	1	4
AMI	R07276	Prephenate + L-Glutamate -> L-Arogenate + 2-Oxoglutarate	2.6.1.79	prephenate aminotransferase	029062_029062	0	1	0	1	1	1	4
AMI	Reaction ID 6*	L-Cysteine + O-Phospho-L-homoserine -> L-Cystathionine + Orthophosphate	2.5.1.48	cystathionine gramma-synthase	004490_004490	1	0	0	0	1	1	3
AMI	Reaction ID 6*	L-Cysteine + O-Phospho-L-homoserine -> L-Cystathionine + Orthophosphate	2.5.1.48	cystathionine gramma-synthase	004490_004832	1	0	0	0	1	1	3
AMI	Reaction ID 6*	L-Cysteine + O-Phospho-L-homoserine -> L-Cystathionine + Orthophosphate	2.5.1.48	cystathionine gramma-synthase	005058_005058	0	0	0	0	1	1	2
CAL	R00214	(S)-Malate + NAD+ <=> Pyruvate + CO2 + NADH + H+	1.1.1.39	malate dehydrogenase (decarboxylating)	003967_003967	0	1	0	0	1	0	2
CAL	R00214	(S)-Malate + NAD+ <=> Pyruvate + CO2 + NADH + H+	1.1.1.39	malate dehydrogenase (decarboxylating)	003967_003967	0	1	0	0	1	0	2
CAL	R00214	(S)-Malate + NAD+ <=> Pyruvate + CO2 + NADH + H+	1.1.1.39	malate dehydrogenase (decarboxylating)	003967_003978	0	1	1	0	1	1	4
CAL	R00214	(S)-Malate + NAD+ <=> Pyruvate + CO2 + NADH + H+	1.1.1.39	malate dehydrogenase (decarboxylating)	003967_003978	0	1	1	0	1	1	4
CAL	R00214	(S)-Malate + NAD+ <=> Pyruvate + CO2 + NADH + H+	1.1.1.39	malate dehydrogenase (decarboxylating)	003967_004048	0	1	0	0	1	0	2
CAL	R00214	(S)-Malate + NAD+ <=> Pyruvate + CO2 + NADH + H+	1.1.1.39	malate dehydrogenase (decarboxylating)	003967_004048	0	1	0	0	1	0	2
CAL	R00214	(S)-Malate + NAD+ <=> Pyruvate + CO2 + NADH + H+	1.1.1.39	malate dehydrogenase (decarboxylating)	003967_005281	0	0	0	0	1	1	2
CAL	R00214	(S)-Malate + NAD+ <=> Pyruvate + CO2 + NADH + H+	1.1.1.39	malate dehydrogenase (decarboxylating)	003967_005281	0	0	0	0	1	1	2
CAL	R00214	(S)-Malate + NAD+ <=> Pyruvate + CO2 + NADH + H+	1.1.1.39	malate dehydrogenase (decarboxylating)	033566_033566	0	0	0	0	0	1	1
CAL	R00214	(S)-Malate + NAD+ <=> Pyruvate + CO2 + NADH + H+	1.1.1.39	malate dehydrogenase (decarboxylating)	033566_033566	0	0	0	0	0	1	1
CAL	R00372	L-Glutamate + Glyoxylate -> Glycine + 2-Oxoglutarate	2.6.1.4	glyoxylate aminotransferase	006626_006617	0	0	0	0	1	0	1
CAL	R00372	L-Glutamate + Glyoxylate -> Glycine + 2-Oxoglutarate	2.6.1.4	glyoxylate aminotransferase	006626_006626	0	0	0	0	1	0	1
CAL	R00372	L-Glutamate + Glyoxylate -> Glycine + 2-Oxoglutarate	2.6.1.4	glyoxylate aminotransferase	006626_010371	0	0	0	0	1	1	2
CAL	R00372	L-Glutamate + Glyoxylate -> Glycine + 2-Oxoglutarate	2.6.1.4	glyoxylate aminotransferase	006658_006658	0	0	0	0	0	1	1
CAL	R00734	L-Tyrosine + 2-Oxoglutarate <=> 3-(4-Hydroxyphenyl)pyruvate + L-Glutamate	2.6.1.57	aromatic-amino-acid transaminase	006601_006601	0	1	1	1	0	1	4
CAL	R00734	L-Tyrosine + 2-Oxoglutarate <=> 3-(4-Hydroxyphenyl)pyruvate + L-Glutamate	2.6.1.1	L-tyrosine:2-oxoglutarate aminotransferase	006601_006601	0	1	1	1	0	1	4
CAL	R00734	L-Tyrosine + 2-Oxoglutarate <=> 3-(4-Hydroxyphenyl)pyruvate + L-Glutamate	2.6.1.9	histidinol-phosphate transaminase	007661_007661	0	0	0	1	1	1	3
CAL	R00734	L-Tyrosine + 2-Oxoglutarate <=> 3-(4-Hydroxyphenyl)pyruvate + L-Glutamate	2.6.1.1	L-tyrosine:2-oxoglutarate aminotransferase	007661_007661	0	0	0	1	1	1	3
CAL	R00734	L-Tyrosine + 2-Oxoglutarate <=> 3-(4-Hydroxyphenyl)pyruvate + L-Glutamate	2.6.1.5	tyrosine aminotransferase	007661_007661	0	0	0	1	1	1	3
CAL	R00734	L-Tyrosine + 2-Oxoglutarate <=> 3-(4-Hydroxyphenyl)pyruvate + L-Glutamate	2.6.1.1	L-tyrosine:2-oxoglutarate aminotransferase	029062_029062	0	1	0	1	1	1	4
CAL	R00734	L-Tyrosine + 2-Oxoglutarate <=> 3-(4-Hydroxyphenyl)pyruvate + L-Glutamate	2.6.1.9	histidinol-phosphate transaminase	029062_029062	0	1	0	1	1	1	4
CAL	R01786	ATP + alpha-D-Glucose <=> ADP + alpha-D-Glucose 6-phosphate	2.7.1.1	hexokinase	005745_005745	0	0	0	0	0	0	0
CAL	R01786	ATP + alpha-D-Glucose <=> ADP + alpha-D-Glucose 6-phosphate	2.7.1.1	hexokinase	005745_005745	0	0	0	0	0	0	0
CAL	R01786	ATP + alpha-D-Glucose <=> ADP + alpha-D-Glucose 6-phosphate	2.7.1.1	hexokinase	006138_006138	1	1	1	1	1	1	6
CAL	R01786	ATP + alpha-D-Glucose <=> ADP + alpha-D-Glucose 6-phosphate	2.7.1.1	hexokinase	006138_006138	1	1	1	1	1	1	6
CAL	R01786	ATP + alpha-D-Glucose <=> ADP + alpha-D-Glucose 6-phosphate	2.7.1.1	hexokinase	006251_006251	0	1	1	1	1	1	5
CAL	R01786	ATP + alpha-D-Glucose <=> ADP + alpha-D-Glucose 6-phosphate	2.7.1.1	hexokinase	006251_006251	0	1	1	1	1	1	5
CAL	R07276	Prephenate + L-Glutamate -> L-Arogenate + 2-Oxoglutarate	2.6.1.79	prephenate aminotransferase	006601_006601	0	1	1	1	0	1	4
CAL	R07276	Prephenate + L-Glutamate -> L-Arogenate + 2-Oxoglutarate	2.6.1.79	prephenate aminotransferase	029062_029062	0	1	0	1	1	1	4
CEL	R01384	UDP-glucuronate -> UDP-D-xylose + CO2	4.1.1.35	UDP-glucuronate decarboxylase	007600_007600	0	0	0	1	1	1	3
CEL	R01384	UDP-glucuronate -> UDP-D-xylose + CO2	4.1.1.35	UDP-glucuronate decarboxylase	007645_007645	1	1	1	1	1	1	6
CEL	R01384	UDP-glucuronate -> UDP-D-xylose + CO2	4.1.1.35	UDP-glucuronate decarboxylase	007710_007710	0	1	1	1	1	1	5
CEL	R01384	UDP-glucuronate -> UDP-D-xylose + CO2	4.1.1.35	UDP-glucuronate decarboxylase	009358_009358	1	1	0	1	1	1	5
CEL	R01384	UDP-glucuronate -> UDP-D-xylose + CO2	4.1.1.35	UDP-glucuronate decarboxylase	009410_009410	0	1	0	0	1	1	3
CEL	R01384	UDP-glucuronate -> UDP-D-xylose + CO2	4.1.1.35	UDP-glucuronate decarboxylase	009410_009751	0	1	0	0	1	0	2
CEL	R01384	UDP-glucuronate -> UDP-D-xylose + CO2	4.1.1.35	UDP-glucuronate decarboxylase	010948_010948	0	0	0	0	1	0	1
CEL	R01384	UDP-glucuronate -> UDP-D-xylose + CO2	4.1.1.35	UDP-glucuronate decarboxylase	010948_010972	0	0	0	0	1	1	2
CEL	R01384	UDP-glucuronate -> UDP-D-xylose + CO2	4.1.1.35	UDP-glucuronate decarboxylase	010996_010996	0	1	0	1	1	1	4
CEL	R01384	UDP-glucuronate -> UDP-D-xylose + CO2	4.1.1.35	UDP-glucuronate decarboxylase	028367_028367	0	0	0	0	0	1	1
CEL	R01433	1,4-beta-D-Xylan(n+1) + H2O <=> D-Xylose + 1,4-beta-D-Xylan(n)	3.2.1.37	xylan 1,4-beta-xylosidase	001205_001205	0	0	0	0	0	1	1
CEL	R01433	1,4-beta-D-Xylan(n+1) + H2O <=> D-Xylose + 1,4-beta-D-Xylan(n)	3.2.1.37	xylan 1,4-beta-xylosidase	001233_001233	0	0	0	0	0	1	1
CEL	R01433	1,4-beta-D-Xylan(n+1) + H2O <=> D-Xylose + 1,4-beta-D-Xylan(n)	3.2.1.37	xylan 1,4-beta-xylosidase	001244_001244	0	0	0	0	1	1	2
CEL	R01433	1,4-beta-D-Xylan(n+1) + H2O <=> D-Xylose + 1,4-beta-D-Xylan(n)	3.2.1.37	xylan 1,4-beta-xylosidase	001960_001960	0	1	1	1	1	1	5
CEL	R01433	1,4-beta-D-Xylan(n+1) + H2O <=> D-Xylose + 1,4-beta-D-Xylan(n)	3.2.1.37	xylan 1,4-beta-xylosidase	002077_002077	0	0	0	1	1	1	3
CEL	R01433	1,4-beta-D-Xylan(n+1) + H2O <=> D-Xylose + 1,4-beta-D-Xylan(n)	3.2.1.37	xylan 1,4-beta-xylosidase	002121_002121	0	0	0	0	0	1	1
CEL	R01433	1,4-beta-D-Xylan(n+1) + H2O <=> D-Xylose + 1,4-beta-D-Xylan(n)	3.2.1.37	xylan 1,4-beta-xylosidase	002149_002149	0	0	0	0	0	1	1
CEL	R01433	1,4-beta-D-Xylan(n+1) + H2O <=> D-Xylose + 1,4-beta-D-Xylan(n)	3.2.1.37	xylan 1,4-beta-xylosidase	002289_002289	0	0	0	0	1	1	2
CEL	R01433	1,4-beta-D-Xylan(n+1) + H2O <=> D-Xylose + 1,4-beta-D-Xylan(n)	3.2.1.37	xylan 1,4-beta-xylosidase	002395_002395	1	0	0	0	1	1	3
CEL	R01433	1,4-beta-D-Xylan(n+1) + H2O <=> D-Xylose + 1,4-beta-D-Xylan(n)	3.2.1.37	xylan 1,4-beta-xylosidase	003090_003090	0	1	1	0	1	1	4
CEL	R01433	1,4-beta-D-Xylan(n+1) + H2O <=> D-Xylose + 1,4-beta-D-Xylan(n)	3.2.1.37	xylan 1,4-beta-xylosidase	003199_003199	0	1	1	0	1	0	3
CEL	R01433	1,4-beta-D-Xylan(n+1) + H2O <=> D-Xylose + 1,4-beta-D-Xylan(n)	3.2.1.37	xylan 1,4-beta-xylosidase	003199_003201	0	1	0	0	1	1	3
CEL	R01433	1,4-beta-D-Xylan(n+1) + H2O <=> D-Xylose + 1,4-beta-D-Xylan(n)	3.2.1.37	xylan 1,4-beta-xylosidase	003582_003582	0	0	0	1	1	1	3
CEL	R01433	1,4-beta-D-Xylan(n+1) + H2O <=> D-Xylose + 1,4-beta-D-Xylan(n)	3.2.1.37	xylan 1,4-beta-xylosidase	003704_003704	0	0	0	0	0	1	1
CEL	R01433	1,4-beta-D-Xylan(n+1) + H2O <=> D-Xylose + 1,4-beta-D-Xylan(n)	3.2.1.37	xylan 1,4-beta-xylosidase	022073_022073	0	0	0	0	0	0	0
CEL	R01433	1,4-beta-D-Xylan(n+1) + H2O <=> D-Xylose + 1,4-beta-D-Xylan(n)	3.2.1.37	xylan 1,4-beta-xylosidase	024895_024895	0	0	0	0	0	1	1
CEL	R01433	1,4-beta-D-Xylan(n+1) + H2O <=> D-Xylose + 1,4-beta-D-Xylan(n)	3.2.1.37	xylan 1,4-beta-xylosidase	025638_025638	0	0	0	0	0	1	1
CEL	R01433	1,4-beta-D-Xylan(n+1) + H2O <=> D-Xylose + 1,4-beta-D-Xylan(n)	3.2.1.37	xylan 1,4-beta-xylosidase	030227_030227	0	0	0	0	0	1	1
CEL	R01433	1,4-beta-D-Xylan(n+1) + H2O <=> D-Xylose + 1,4-beta-D-Xylan(n)	3.2.1.37	xylan 1,4-beta-xylosidase	032291_032291	0	0	0	0	0	1	1
CEL	R01433	1,4-beta-D-Xylan(n+1) + H2O <=> D-Xylose + 1,4-beta-D-Xylan(n)	3.2.1.37	xylan 1,4-beta-xylosidase	033854_033854	0	0	0	0	0	1	1
CEL	R01433	1,4-beta-D-Xylan(n+1) + H2O <=> D-Xylose + 1,4-beta-D-Xylan(n)	3.2.1.37	xylan 1,4-beta-xylosidase	033980_033980	0	0	0	0	0	1	1
CEL	R02886	Cellulose(n+1) + H2O <=> Cellulose(n) + Cellobiose	3.2.1.4	cellulase	003698_003698	0	1	1	1	1	1	5
CEL	R02886	Cellulose(n+1) + H2O <=> Cellulose(n) + Cellobiose	3.2.1.4	cellulase	003705_003705	0	0	0	0	1	1	2
CEL	R02886	Cellulose(n+1) + H2O <=> Cellulose(n) + Cellobiose	3.2.1.4	cellulase	003712_003712	0	0	0	0	0	1	1
CEL	R02886	Cellulose(n+1) + H2O <=> Cellulose(n) + Cellobiose	3.2.1.4	cellulase	004404_004404	0	1	1	1	0	1	4
CEL	R02886	Cellulose(n+1) + H2O <=> Cellulose(n) + Cellobiose	3.2.1.4	cellulase	005180_005180	0	0	0	1	1	1	3
CEL	R02886	Cellulose(n+1) + H2O <=> Cellulose(n) + Cellobiose	3.2.1.4	cellulase	005517_005517	1	1	1	0	1	1	5
CEL	R02886	Cellulose(n+1) + H2O <=> Cellulose(n) + Cellobiose	3.2.1.4	cellulase	005517_005604	1	1	0	0	1	1	4
CEL	R02886	Cellulose(n+1) + H2O <=> Cellulose(n) + Cellobiose	3.2.1.4	cellulase	005953_005953	0	1	1	1	1	1	5
CEL	R02886	Cellulose(n+1) + H2O <=> Cellulose(n) + Cellobiose	3.2.1.4	cellulase	006175_006175	0	0	0	0	0	1	1
CEL	R02886	Cellulose(n+1) + H2O <=> Cellulose(n) + Cellobiose	3.2.1.4	cellulase	006236_006236	0	0	0	0	0	1	1
CEL	R02886	Cellulose(n+1) + H2O <=> Cellulose(n) + Cellobiose	3.2.1.4	cellulase	006262_006262	0	0	0	0	0	1	1
CEL	R02886	Cellulose(n+1) + H2O <=> Cellulose(n) + Cellobiose	3.2.1.4	cellulase	006449_006449	0	0	0	0	1	1	2
CEL	R02886	Cellulose(n+1) + H2O <=> Cellulose(n) + Cellobiose	3.2.1.4	cellulase	008304_008304	0	0	0	0	0	1	1
CEL	R02886	Cellulose(n+1) + H2O <=> Cellulose(n) + Cellobiose	3.2.1.4	cellulase	010983_010983	0	0	0	0	1	1	2
CEL	R02886	Cellulose(n+1) + H2O <=> Cellulose(n) + Cellobiose	3.2.1.4	cellulase	013066_013066	0	1	1	1	1	1	5
CEL	R02886	Cellulose(n+1) + H2O <=> Cellulose(n) + Cellobiose	3.2.1.4	cellulase	023270_023270	0	0	0	0	0	0	0
CEL	R02886	Cellulose(n+1) + H2O <=> Cellulose(n) + Cellobiose	3.2.1.4	cellulase	023334_023334	0	0	0	0	0	1	1
CEL	R02886	Cellulose(n+1) + H2O <=> Cellulose(n) + Cellobiose	3.2.1.4	cellulase	026104_026104	1	0	0	0	0	1	2
CEL	R02886	Cellulose(n+1) + H2O <=> Cellulose(n) + Cellobiose	3.2.1.4	cellulase	029045_029045	0	0	0	0	0	1	1
CEL	R02886	Cellulose(n+1) + H2O <=> Cellulose(n) + Cellobiose	3.2.1.4	cellulase	029944_029944	0	0	0	0	0	1	1
CEL	R02886	Cellulose(n+1) + H2O <=> Cellulose(n) + Cellobiose	3.2.1.4	cellulase	033958_033958	0	0	0	0	0	0	0
FAT	R01626	Malonyl-CoA + Acyl-carrier protein <=> CoA + Malonyl-(acyl-carrier protein)	2.3.1.39	[acyl-carrier-protein] S-malonyltransferase	009911_009911	1	0	0	0	0	1	2
FAT	R04014	Dodecanoyl-(acyl-carrier protein) + H2O <=> Acyl-carrier protein + Dodecanoic acid	3.1.2.21	dodecanoyl-[acyl-carrier-protein] hydrolase	008444_008444	0	0	0	0	1	1	2
FAT	R04014	Dodecanoyl-(acyl-carrier protein) + H2O <=> Acyl-carrier protein + Dodecanoic acid	3.1.2.21	dodecanoyl-[acyl-carrier-protein] hydrolase	008489_008489	0	0	0	0	1	1	2
FAT	R04014	Dodecanoyl-(acyl-carrier protein) + H2O <=> Acyl-carrier protein + Dodecanoic acid	3.1.2.21	dodecanoyl-[acyl-carrier-protein] hydrolase	010101_010101	0	1	1	1	1	1	5
FAT	R04355	Acetyl-(acyl-carrier protein) + Malonyl-(acyl-carrier protein) <=> Acetoacetyl-(acp) + CO2 + Acyl-carrier protein	2.3.1.179	3-oxoacyl-[acyl-carrier-protein] synthase II	004654_004654	0	0	0	1	1	1	3
FAT	R04355	Acetyl-(acyl-carrier protein) + Malonyl-(acyl-carrier protein) <=> Acetoacetyl-(acp) + CO2 + Acyl-carrier protein	2.3.1.179	3-oxoacyl-[acyl-carrier-protein] synthase II	004693_004693	0	0	0	0	0	0	0
FAT	R04355	Acetyl-(acyl-carrier protein) + Malonyl-(acyl-carrier protein) <=> Acetoacetyl-(acp) + CO2 + Acyl-carrier protein	2.3.1.179	3-oxoacyl-[acyl-carrier-protein] synthase II	005671_005671	0	0	0	1	1	1	3
FAT	R04355	Acetyl-(acyl-carrier protein) + Malonyl-(acyl-carrier protein) <=> Acetoacetyl-(acp) + CO2 + Acyl-carrier protein	2.3.1.179	3-oxoacyl-[acyl-carrier-protein] synthase II	006991_006991	0	0	0	1	1	1	3
FAT	R04355	Acetyl-(acyl-carrier protein) + Malonyl-(acyl-carrier protein) <=> Acetoacetyl-(acp) + CO2 + Acyl-carrier protein	2.3.1.179	3-oxoacyl-[acyl-carrier-protein] synthase II	030040_030040	0	1	1	1	1	1	5
FAT	R04428	(3R)-3-Hydroxybutanoyl-(acyl-carrier protein) <=> But-2-enoyl-(acyl-carrier protein) + H2O	4.2.1.-	3R-hydroxymyristoyl ACP dehydrase	015411_015411	0	0	0	1	1	1	3
FAT	R04429	But-2-enoyl-(acyl-carrier protein) + NADH + H+ <=> Butyryl-(acp) + NAD+	1.3.1.9	enoyl-[acyl-carrier protein] reductase I	011531_011531	0	1	1	1	1	1	5
FAT	R04429	But-2-enoyl-(acyl-carrier protein) + NADH + H+ <=> Butyryl-(acp) + NAD+	1.3.1.-	enoyl-[acyl carrier protein] reductase II	011531_011531	0	1	1	1	1	1	5
FAT	R04533	(3R)-3-Hydroxybutanoyl-(acyl-carrier protein) + NADP+ <=> Acetoacetyl-(acp) + NADPH + H+	1.1.1.100	3-oxoacyl-[acyl-carrier protein] reductase	011672_011672	1	0	0	1	1	1	4
FAT	R04533	(3R)-3-Hydroxybutanoyl-(acyl-carrier protein) + NADP+ <=> Acetoacetyl-(acp) + NADPH + H+	1.1.1.100	3-oxoacyl-[acyl-carrier protein] reductase	011972_011972	0	0	0	1	1	1	3
FAT	R04533	(3R)-3-Hydroxybutanoyl-(acyl-carrier protein) + NADP+ <=> Acetoacetyl-(acp) + NADPH + H+	1.1.1.100	3-oxoacyl-[acyl-carrier protein] reductase	012220_012220	0	1	1	1	0	1	4
FAT	R04533	(3R)-3-Hydroxybutanoyl-(acyl-carrier protein) + NADP+ <=> Acetoacetyl-(acp) + NADPH + H+	1.1.1.100	3-oxoacyl-[acyl-carrier protein] reductase	013089_013089	0	0	0	1	1	1	3
FAT	R04533	(3R)-3-Hydroxybutanoyl-(acyl-carrier protein) + NADP+ <=> Acetoacetyl-(acp) + NADPH + H+	1.1.1.100	3-oxoacyl-[acyl-carrier protein] reductase	013235_013235	1	1	1	0	1	1	5
FAT	R04533	(3R)-3-Hydroxybutanoyl-(acyl-carrier protein) + NADP+ <=> Acetoacetyl-(acp) + NADPH + H+	1.1.1.100	3-oxoacyl-[acyl-carrier protein] reductase	013847_013847	0	0	0	0	0	1	1
FAT	R04533	(3R)-3-Hydroxybutanoyl-(acyl-carrier protein) + NADP+ <=> Acetoacetyl-(acp) + NADPH + H+	1.1.1.100	3-oxoacyl-[acyl-carrier protein] reductase	013956_013956	0	1	1	1	1	1	5
FAT	R04533	(3R)-3-Hydroxybutanoyl-(acyl-carrier protein) + NADP+ <=> Acetoacetyl-(acp) + NADPH + H+	1.1.1.100	3-oxoacyl-[acyl-carrier protein] reductase	014552_014552	0	0	0	1	1	1	3
FAT	R04533	(3R)-3-Hydroxybutanoyl-(acyl-carrier protein) + NADP+ <=> Acetoacetyl-(acp) + NADPH + H+	1.1.1.100	3-oxoacyl-[acyl-carrier protein] reductase	025652_025652	0	0	0	0	1	1	2
FAT	R04533	(3R)-3-Hydroxybutanoyl-(acyl-carrier protein) + NADP+ <=> Acetoacetyl-(acp) + NADPH + H+	1.1.1.100	3-oxoacyl-[acyl-carrier protein] reductase	026952_026952	0	0	0	0	0	1	1
FAT	R04533	(3R)-3-Hydroxybutanoyl-(acyl-carrier protein) + NADP+ <=> Acetoacetyl-(acp) + NADPH + H+	1.1.1.100	3-oxoacyl-[acyl-carrier protein] reductase	029004_029004	0	0	0	0	0	1	1
FAT	R04533	(3R)-3-Hydroxybutanoyl-(acyl-carrier protein) + NADP+ <=> Acetoacetyl-(acp) + NADPH + H+	1.1.1.100	3-oxoacyl-[acyl-carrier protein] reductase	032935_032935	0	0	0	0	0	1	1
FAT	R04534	(3R)-3-Hydroxydecanoyl-(acyl-carrier protein) + NADP+ <=> 3-Oxodecanoyl-(acp) + NADPH	1.1.1.100	3-oxoacyl-[acyl-carrier protein] reductase	011672_011672	1	0	0	1	1	1	4
FAT	R04534	(3R)-3-Hydroxydecanoyl-(acyl-carrier protein) + NADP+ <=> 3-Oxodecanoyl-(acp) + NADPH	1.1.1.100	3-oxoacyl-[acyl-carrier protein] reductase	011972_011972	0	0	0	1	1	1	3
FAT	R04534	(3R)-3-Hydroxydecanoyl-(acyl-carrier protein) + NADP+ <=> 3-Oxodecanoyl-(acp) + NADPH	1.1.1.100	3-oxoacyl-[acyl-carrier protein] reductase	012220_012220	0	1	1	1	0	1	4
FAT	R04534	(3R)-3-Hydroxydecanoyl-(acyl-carrier protein) + NADP+ <=> 3-Oxodecanoyl-(acp) + NADPH	1.1.1.100	3-oxoacyl-[acyl-carrier protein] reductase	013089_013089	0	0	0	1	1	1	3
FAT	R04534	(3R)-3-Hydroxydecanoyl-(acyl-carrier protein) + NADP+ <=> 3-Oxodecanoyl-(acp) + NADPH	1.1.1.100	3-oxoacyl-[acyl-carrier protein] reductase	013235_013235	1	1	1	0	1	1	5
FAT	R04534	(3R)-3-Hydroxydecanoyl-(acyl-carrier protein) + NADP+ <=> 3-Oxodecanoyl-(acp) + NADPH	1.1.1.100	3-oxoacyl-[acyl-carrier protein] reductase	013847_013847	0	0	0	0	0	1	1
FAT	R04534	(3R)-3-Hydroxydecanoyl-(acyl-carrier protein) + NADP+ <=> 3-Oxodecanoyl-(acp) + NADPH	1.1.1.100	3-oxoacyl-[acyl-carrier protein] reductase	013956_013956	0	1	1	1	1	1	5
FAT	R04534	(3R)-3-Hydroxydecanoyl-(acyl-carrier protein) + NADP+ <=> 3-Oxodecanoyl-(acp) + NADPH	1.1.1.100	3-oxoacyl-[acyl-carrier protein] reductase	014552_014552	0	0	0	1	1	1	3
FAT	R04534	(3R)-3-Hydroxydecanoyl-(acyl-carrier protein) + NADP+ <=> 3-Oxodecanoyl-(acp) + NADPH	1.1.1.100	3-oxoacyl-[acyl-carrier protein] reductase	025652_025652	0	0	0	0	1	1	2
FAT	R04534	(3R)-3-Hydroxydecanoyl-(acyl-carrier protein) + NADP+ <=> 3-Oxodecanoyl-(acp) + NADPH	1.1.1.100	3-oxoacyl-[acyl-carrier protein] reductase	026952_026952	0	0	0	0	0	1	1
FAT	R04534	(3R)-3-Hydroxydecanoyl-(acyl-carrier protein) + NADP+ <=> 3-Oxodecanoyl-(acp) + NADPH	1.1.1.100	3-oxoacyl-[acyl-carrier protein] reductase	029004_029004	0	0	0	0	0	1	1
FAT	R04534	(3R)-3-Hydroxydecanoyl-(acyl-carrier protein) + NADP+ <=> 3-Oxodecanoyl-(acp) + NADPH	1.1.1.100	3-oxoacyl-[acyl-carrier protein] reductase	032935_032935	0	0	0	0	0	1	1
FAT	R04535	(3R)-3-Hydroxydecanoyl-(acyl-carrier protein) <=> trans-Dec-2-enoyl-(acp) + H2O	4.2.1.-	3R-hydroxymyristoyl ACP dehydrase	015411_015411	0	0	0	1	1	1	3
FAT	R04536	(3R)-3-Hydroxyoctanoyl-(acyl-carrier protein) + NADP+ <=> 3-Oxooctanoyl-(acp) + NADPH + H+	1.1.1.100	3-oxoacyl-[acyl-carrier protein] reductase	011672_011672	1	0	0	1	1	1	4
FAT	R04536	(3R)-3-Hydroxyoctanoyl-(acyl-carrier protein) + NADP+ <=> 3-Oxooctanoyl-(acp) + NADPH + H+	1.1.1.100	3-oxoacyl-[acyl-carrier protein] reductase	011972_011972	0	0	0	1	1	1	3
FAT	R04536	(3R)-3-Hydroxyoctanoyl-(acyl-carrier protein) + NADP+ <=> 3-Oxooctanoyl-(acp) + NADPH + H+	1.1.1.100	3-oxoacyl-[acyl-carrier protein] reductase	012220_012220	0	1	1	1	0	1	4
FAT	R04536	(3R)-3-Hydroxyoctanoyl-(acyl-carrier protein) + NADP+ <=> 3-Oxooctanoyl-(acp) + NADPH + H+	1.1.1.100	3-oxoacyl-[acyl-carrier protein] reductase	013089_013089	0	0	0	1	1	1	3
FAT	R04536	(3R)-3-Hydroxyoctanoyl-(acyl-carrier protein) + NADP+ <=> 3-Oxooctanoyl-(acp) + NADPH + H+	1.1.1.100	3-oxoacyl-[acyl-carrier protein] reductase	013235_013235	1	1	1	0	1	1	5
FAT	R04536	(3R)-3-Hydroxyoctanoyl-(acyl-carrier protein) + NADP+ <=> 3-Oxooctanoyl-(acp) + NADPH + H+	1.1.1.100	3-oxoacyl-[acyl-carrier protein] reductase	013847_013847	0	0	0	0	0	1	1
FAT	R04536	(3R)-3-Hydroxyoctanoyl-(acyl-carrier protein) + NADP+ <=> 3-Oxooctanoyl-(acp) + NADPH + H+	1.1.1.100	3-oxoacyl-[acyl-carrier protein] reductase	013956_013956	0	1	1	1	1	1	5
FAT	R04536	(3R)-3-Hydroxyoctanoyl-(acyl-carrier protein) + NADP+ <=> 3-Oxooctanoyl-(acp) + NADPH + H+	1.1.1.100	3-oxoacyl-[acyl-carrier protein] reductase	014552_014552	0	0	0	1	1	1	3
FAT	R04536	(3R)-3-Hydroxyoctanoyl-(acyl-carrier protein) + NADP+ <=> 3-Oxooctanoyl-(acp) + NADPH + H+	1.1.1.100	3-oxoacyl-[acyl-carrier protein] reductase	025652_025652	0	0	0	0	1	1	2
FAT	R04536	(3R)-3-Hydroxyoctanoyl-(acyl-carrier protein) + NADP+ <=> 3-Oxooctanoyl-(acp) + NADPH + H+	1.1.1.100	3-oxoacyl-[acyl-carrier protein] reductase	026952_026952	0	0	0	0	0	1	1
FAT	R04536	(3R)-3-Hydroxyoctanoyl-(acyl-carrier protein) + NADP+ <=> 3-Oxooctanoyl-(acp) + NADPH + H+	1.1.1.100	3-oxoacyl-[acyl-carrier protein] reductase	029004_029004	0	0	0	0	0	1	1
FAT	R04536	(3R)-3-Hydroxyoctanoyl-(acyl-carrier protein) + NADP+ <=> 3-Oxooctanoyl-(acp) + NADPH + H+	1.1.1.100	3-oxoacyl-[acyl-carrier protein] reductase	032935_032935	0	0	0	0	0	1	1
FAT	R04537	(3R)-3-Hydroxyoctanoyl-(acyl-carrier protein) <=> trans-Oct-2-enoyl-(acp) + H2O	4.2.1.-	3R-hydroxymyristoyl ACP dehydrase	015411_015411	0	0	0	1	1	1	3
FAT	R04543	(3R)-3-Hydroxypalmitoyl-(acyl-carrier protein) + NADP+ <=> 3-Oxohexadecanoyl-(acp) + NADPH + H+	1.1.1.100	3-oxoacyl-[acyl-carrier protein] reductase	011672_011672	1	0	0	1	1	1	4
FAT	R04543	(3R)-3-Hydroxypalmitoyl-(acyl-carrier protein) + NADP+ <=> 3-Oxohexadecanoyl-(acp) + NADPH + H+	1.1.1.100	3-oxoacyl-[acyl-carrier protein] reductase	011972_011972	0	0	0	1	1	1	3
FAT	R04543	(3R)-3-Hydroxypalmitoyl-(acyl-carrier protein) + NADP+ <=> 3-Oxohexadecanoyl-(acp) + NADPH + H+	1.1.1.100	3-oxoacyl-[acyl-carrier protein] reductase	012220_012220	0	1	1	1	0	1	4
FAT	R04543	(3R)-3-Hydroxypalmitoyl-(acyl-carrier protein) + NADP+ <=> 3-Oxohexadecanoyl-(acp) + NADPH + H+	1.1.1.100	3-oxoacyl-[acyl-carrier protein] reductase	013089_013089	0	0	0	1	1	1	3
FAT	R04543	(3R)-3-Hydroxypalmitoyl-(acyl-carrier protein) + NADP+ <=> 3-Oxohexadecanoyl-(acp) + NADPH + H+	1.1.1.100	3-oxoacyl-[acyl-carrier protein] reductase	013235_013235	1	1	1	0	1	1	5
FAT	R04543	(3R)-3-Hydroxypalmitoyl-(acyl-carrier protein) + NADP+ <=> 3-Oxohexadecanoyl-(acp) + NADPH + H+	1.1.1.100	3-oxoacyl-[acyl-carrier protein] reductase	013847_013847	0	0	0	0	0	1	1
FAT	R04543	(3R)-3-Hydroxypalmitoyl-(acyl-carrier protein) + NADP+ <=> 3-Oxohexadecanoyl-(acp) + NADPH + H+	1.1.1.100	3-oxoacyl-[acyl-carrier protein] reductase	013956_013956	0	1	1	1	1	1	5
FAT	R04543	(3R)-3-Hydroxypalmitoyl-(acyl-carrier protein) + NADP+ <=> 3-Oxohexadecanoyl-(acp) + NADPH + H+	1.1.1.100	3-oxoacyl-[acyl-carrier protein] reductase	014552_014552	0	0	0	1	1	1	3
FAT	R04543	(3R)-3-Hydroxypalmitoyl-(acyl-carrier protein) + NADP+ <=> 3-Oxohexadecanoyl-(acp) + NADPH + H+	1.1.1.100	3-oxoacyl-[acyl-carrier protein] reductase	025652_025652	0	0	0	0	1	1	2
FAT	R04543	(3R)-3-Hydroxypalmitoyl-(acyl-carrier protein) + NADP+ <=> 3-Oxohexadecanoyl-(acp) + NADPH + H+	1.1.1.100	3-oxoacyl-[acyl-carrier protein] reductase	026952_026952	0	0	0	0	0	1	1
FAT	R04543	(3R)-3-Hydroxypalmitoyl-(acyl-carrier protein) + NADP+ <=> 3-Oxohexadecanoyl-(acp) + NADPH + H+	1.1.1.100	3-oxoacyl-[acyl-carrier protein] reductase	029004_029004	0	0	0	0	0	1	1
FAT	R04543	(3R)-3-Hydroxypalmitoyl-(acyl-carrier protein) + NADP+ <=> 3-Oxohexadecanoyl-(acp) + NADPH + H+	1.1.1.100	3-oxoacyl-[acyl-carrier protein] reductase	032935_032935	0	0	0	0	0	1	1
FAT	R04544	(3R)-3-Hydroxypalmitoyl-(acyl-carrier protein) <=> trans-Hexadec-2-enoyl-(acp) + H2O	4.2.1.-	3R-hydroxymyristoyl ACP dehydrase	015411_015411	0	0	0	1	1	1	3
FAT	R04566	(3R)-3-Hydroxytetradecanoyl-(acyl-carrier protein) + NADP+ <=> 3-Oxotetradecanoyl-(acp) + NADPH + H+	1.1.1.100	3-oxoacyl-[acyl-carrier protein] reductase	011672_011672	1	0	0	1	1	1	4
FAT	R04566	(3R)-3-Hydroxytetradecanoyl-(acyl-carrier protein) + NADP+ <=> 3-Oxotetradecanoyl-(acp) + NADPH + H+	1.1.1.100	3-oxoacyl-[acyl-carrier protein] reductase	011972_011972	0	0	0	1	1	1	3
FAT	R04566	(3R)-3-Hydroxytetradecanoyl-(acyl-carrier protein) + NADP+ <=> 3-Oxotetradecanoyl-(acp) + NADPH + H+	1.1.1.100	3-oxoacyl-[acyl-carrier protein] reductase	012220_012220	0	1	1	1	0	1	4
FAT	R04566	(3R)-3-Hydroxytetradecanoyl-(acyl-carrier protein) + NADP+ <=> 3-Oxotetradecanoyl-(acp) + NADPH + H+	1.1.1.100	3-oxoacyl-[acyl-carrier protein] reductase	013089_013089	0	0	0	1	1	1	3
FAT	R04566	(3R)-3-Hydroxytetradecanoyl-(acyl-carrier protein) + NADP+ <=> 3-Oxotetradecanoyl-(acp) + NADPH + H+	1.1.1.100	3-oxoacyl-[acyl-carrier protein] reductase	013235_013235	1	1	1	0	1	1	5
FAT	R04566	(3R)-3-Hydroxytetradecanoyl-(acyl-carrier protein) + NADP+ <=> 3-Oxotetradecanoyl-(acp) + NADPH + H+	1.1.1.100	3-oxoacyl-[acyl-carrier protein] reductase	013847_013847	0	0	0	0	0	1	1
FAT	R04566	(3R)-3-Hydroxytetradecanoyl-(acyl-carrier protein) + NADP+ <=> 3-Oxotetradecanoyl-(acp) + NADPH + H+	1.1.1.100	3-oxoacyl-[acyl-carrier protein] reductase	013956_013956	0	1	1	1	1	1	5
FAT	R04566	(3R)-3-Hydroxytetradecanoyl-(acyl-carrier protein) + NADP+ <=> 3-Oxotetradecanoyl-(acp) + NADPH + H+	1.1.1.100	3-oxoacyl-[acyl-carrier protein] reductase	014552_014552	0	0	0	1	1	1	3
FAT	R04566	(3R)-3-Hydroxytetradecanoyl-(acyl-carrier protein) + NADP+ <=> 3-Oxotetradecanoyl-(acp) + NADPH + H+	1.1.1.100	3-oxoacyl-[acyl-carrier protein] reductase	025652_025652	0	0	0	0	1	1	2
FAT	R04566	(3R)-3-Hydroxytetradecanoyl-(acyl-carrier protein) + NADP+ <=> 3-Oxotetradecanoyl-(acp) + NADPH + H+	1.1.1.100	3-oxoacyl-[acyl-carrier protein] reductase	026952_026952	0	0	0	0	0	1	1
FAT	R04566	(3R)-3-Hydroxytetradecanoyl-(acyl-carrier protein) + NADP+ <=> 3-Oxotetradecanoyl-(acp) + NADPH + H+	1.1.1.100	3-oxoacyl-[acyl-carrier protein] reductase	029004_029004	0	0	0	0	0	1	1
FAT	R04566	(3R)-3-Hydroxytetradecanoyl-(acyl-carrier protein) + NADP+ <=> 3-Oxotetradecanoyl-(acp) + NADPH + H+	1.1.1.100	3-oxoacyl-[acyl-carrier protein] reductase	032935_032935	0	0	0	0	0	1	1
FAT	R04568	(3R)-3-Hydroxytetradecanoyl-(acyl-carrier protein) <=> trans-Tetradec-2-enoyl-(acp) + H2O	4.2.1.-	3R-hydroxymyristoyl ACP dehydrase	015411_015411	0	0	0	1	1	1	3
FAT	R04724	trans-Dodec-2-enoyl-(acp) + NADH + H+ <=> Dodecanoyl-(acyl-carrier protein) + NAD+	1.3.1.9	enoyl-[acyl-carrier protein] reductase I	011531_011531	0	1	1	1	1	1	5
FAT	R04724	trans-Dodec-2-enoyl-(acp) + NADH + H+ <=> Dodecanoyl-(acyl-carrier protein) + NAD+	1.3.1.-	enoyl-[acyl carrier protein] reductase II	011531_011531	0	1	1	1	1	1	5
FAT	R04953	(R)-3-Hydroxyhexanoyl-(acp) + NADP+ <=> 3-Oxohexanoyl-(acp) + NADPH + H+	1.1.1.100	3-oxoacyl-[acyl-carrier protein] reductase	011672_011672	1	0	0	1	1	1	4
FAT	R04953	(R)-3-Hydroxyhexanoyl-(acp) + NADP+ <=> 3-Oxohexanoyl-(acp) + NADPH + H+	1.1.1.100	3-oxoacyl-[acyl-carrier protein] reductase	011972_011972	0	0	0	1	1	1	3
FAT	R04953	(R)-3-Hydroxyhexanoyl-(acp) + NADP+ <=> 3-Oxohexanoyl-(acp) + NADPH + H+	1.1.1.100	3-oxoacyl-[acyl-carrier protein] reductase	012220_012220	0	1	1	1	0	1	4
FAT	R04953	(R)-3-Hydroxyhexanoyl-(acp) + NADP+ <=> 3-Oxohexanoyl-(acp) + NADPH + H+	1.1.1.100	3-oxoacyl-[acyl-carrier protein] reductase	013089_013089	0	0	0	1	1	1	3
FAT	R04953	(R)-3-Hydroxyhexanoyl-(acp) + NADP+ <=> 3-Oxohexanoyl-(acp) + NADPH + H+	1.1.1.100	3-oxoacyl-[acyl-carrier protein] reductase	013235_013235	1	1	1	0	1	1	5
FAT	R04953	(R)-3-Hydroxyhexanoyl-(acp) + NADP+ <=> 3-Oxohexanoyl-(acp) + NADPH + H+	1.1.1.100	3-oxoacyl-[acyl-carrier protein] reductase	013847_013847	0	0	0	0	0	1	1
FAT	R04953	(R)-3-Hydroxyhexanoyl-(acp) + NADP+ <=> 3-Oxohexanoyl-(acp) + NADPH + H+	1.1.1.100	3-oxoacyl-[acyl-carrier protein] reductase	013956_013956	0	1	1	1	1	1	5
FAT	R04953	(R)-3-Hydroxyhexanoyl-(acp) + NADP+ <=> 3-Oxohexanoyl-(acp) + NADPH + H+	1.1.1.100	3-oxoacyl-[acyl-carrier protein] reductase	014552_014552	0	0	0	1	1	1	3
FAT	R04953	(R)-3-Hydroxyhexanoyl-(acp) + NADP+ <=> 3-Oxohexanoyl-(acp) + NADPH + H+	1.1.1.100	3-oxoacyl-[acyl-carrier protein] reductase	025652_025652	0	0	0	0	1	1	2
FAT	R04953	(R)-3-Hydroxyhexanoyl-(acp) + NADP+ <=> 3-Oxohexanoyl-(acp) + NADPH + H+	1.1.1.100	3-oxoacyl-[acyl-carrier protein] reductase	026952_026952	0	0	0	0	0	1	1
FAT	R04953	(R)-3-Hydroxyhexanoyl-(acp) + NADP+ <=> 3-Oxohexanoyl-(acp) + NADPH + H+	1.1.1.100	3-oxoacyl-[acyl-carrier protein] reductase	029004_029004	0	0	0	0	0	1	1
FAT	R04953	(R)-3-Hydroxyhexanoyl-(acp) + NADP+ <=> 3-Oxohexanoyl-(acp) + NADPH + H+	1.1.1.100	3-oxoacyl-[acyl-carrier protein] reductase	032935_032935	0	0	0	0	0	1	1
FAT	R04954	(R)-3-Hydroxyhexanoyl-(acp) <=> trans-Hex-2-enoyl-(acp) + H2O	4.2.1.-	3R-hydroxymyristoyl ACP dehydrase	015411_015411	0	0	0	1	1	1	3
FAT	R04955	trans-Hex-2-enoyl-(acp) + NADH + H+ <=> Hexanoyl-(acp) + NAD+	1.3.1.9	enoyl-[acyl-carrier protein] reductase I	011531_011531	0	1	1	1	1	1	5
FAT	R04955	trans-Hex-2-enoyl-(acp) + NADH + H+ <=> Hexanoyl-(acp) + NAD+	1.3.1.-	enoyl-[acyl carrier protein] reductase II	011531_011531	0	1	1	1	1	1	5
FAT	R04958	trans-Oct-2-enoyl-(acp) + NADH + H+ <=> Octanoyl-(acp) + NAD+	1.3.1.-	enoyl-[acyl carrier protein] reductase II	011531_011531	0	1	1	1	1	1	5
FAT	R04958	trans-Oct-2-enoyl-(acp) + NADH + H+ <=> Octanoyl-(acp) + NAD+	1.3.1.9	enoyl-[acyl-carrier protein] reductase I	011531_011531	0	1	1	1	1	1	5
FAT	R04961	trans-Dec-2-enoyl-(acp) + NADH + H+ <=> Decanoyl-(acp) + NAD+	1.3.1.9	enoyl-[acyl-carrier protein] reductase I	011531_011531	0	1	1	1	1	1	5
FAT	R04961	trans-Dec-2-enoyl-(acp) + NADH + H+ <=> Decanoyl-(acp) + NAD+	1.3.1.-	enoyl-[acyl carrier protein] reductase II	011531_011531	0	1	1	1	1	1	5
FAT	R04964	(R)-3-Hydroxydodecanoyl-(acp) + NADP+ <=> 3-Oxododecanoyl-(acp) + NADPH + H+	1.1.1.100	3-oxoacyl-[acyl-carrier protein] reductase	011672_011672	1	0	0	1	1	1	4
FAT	R04964	(R)-3-Hydroxydodecanoyl-(acp) + NADP+ <=> 3-Oxododecanoyl-(acp) + NADPH + H+	1.1.1.100	3-oxoacyl-[acyl-carrier protein] reductase	011972_011972	0	0	0	1	1	1	3
FAT	R04964	(R)-3-Hydroxydodecanoyl-(acp) + NADP+ <=> 3-Oxododecanoyl-(acp) + NADPH + H+	1.1.1.100	3-oxoacyl-[acyl-carrier protein] reductase	012220_012220	0	1	1	1	0	1	4
FAT	R04964	(R)-3-Hydroxydodecanoyl-(acp) + NADP+ <=> 3-Oxododecanoyl-(acp) + NADPH + H+	1.1.1.100	3-oxoacyl-[acyl-carrier protein] reductase	013089_013089	0	0	0	1	1	1	3
FAT	R04964	(R)-3-Hydroxydodecanoyl-(acp) + NADP+ <=> 3-Oxododecanoyl-(acp) + NADPH + H+	1.1.1.100	3-oxoacyl-[acyl-carrier protein] reductase	013235_013235	1	1	1	0	1	1	5
FAT	R04964	(R)-3-Hydroxydodecanoyl-(acp) + NADP+ <=> 3-Oxododecanoyl-(acp) + NADPH + H+	1.1.1.100	3-oxoacyl-[acyl-carrier protein] reductase	013847_013847	0	0	0	0	0	1	1
FAT	R04964	(R)-3-Hydroxydodecanoyl-(acp) + NADP+ <=> 3-Oxododecanoyl-(acp) + NADPH + H+	1.1.1.100	3-oxoacyl-[acyl-carrier protein] reductase	013956_013956	0	1	1	1	1	1	5
FAT	R04964	(R)-3-Hydroxydodecanoyl-(acp) + NADP+ <=> 3-Oxododecanoyl-(acp) + NADPH + H+	1.1.1.100	3-oxoacyl-[acyl-carrier protein] reductase	014552_014552	0	0	0	1	1	1	3
FAT	R04964	(R)-3-Hydroxydodecanoyl-(acp) + NADP+ <=> 3-Oxododecanoyl-(acp) + NADPH + H+	1.1.1.100	3-oxoacyl-[acyl-carrier protein] reductase	025652_025652	0	0	0	0	1	1	2
FAT	R04964	(R)-3-Hydroxydodecanoyl-(acp) + NADP+ <=> 3-Oxododecanoyl-(acp) + NADPH + H+	1.1.1.100	3-oxoacyl-[acyl-carrier protein] reductase	026952_026952	0	0	0	0	0	1	1
FAT	R04964	(R)-3-Hydroxydodecanoyl-(acp) + NADP+ <=> 3-Oxododecanoyl-(acp) + NADPH + H+	1.1.1.100	3-oxoacyl-[acyl-carrier protein] reductase	029004_029004	0	0	0	0	0	1	1
FAT	R04964	(R)-3-Hydroxydodecanoyl-(acp) + NADP+ <=> 3-Oxododecanoyl-(acp) + NADPH + H+	1.1.1.100	3-oxoacyl-[acyl-carrier protein] reductase	032935_032935	0	0	0	0	0	1	1
FAT	R04965	(R)-3-Hydroxydodecanoyl-(acp) <=> trans-Dodec-2-enoyl-(acp) + H2O	4.2.1.-	3R-hydroxymyristoyl ACP dehydrase	015411_015411	0	0	0	1	1	1	3
FAT	R04966	trans-Tetradec-2-enoyl-(acp) + NADH + H+ <=> Tetradecanoyl-(acp) + NAD+	1.3.1.9	enoyl-[acyl-carrier protein] reductase I	011531_011531	0	1	1	1	1	1	5
FAT	R04966	trans-Tetradec-2-enoyl-(acp) + NADH + H+ <=> Tetradecanoyl-(acp) + NAD+	1.3.1.-	enoyl-[acyl carrier protein] reductase II	011531_011531	0	1	1	1	1	1	5
FAT	R04969	trans-Hexadec-2-enoyl-(acp) + NADH + H+ <=> Hexadecanoyl-(acp) + NAD+	1.3.1.9	enoyl-[acyl-carrier protein] reductase I	011531_011531	0	1	1	1	1	1	5
FAT	R04969	trans-Hexadec-2-enoyl-(acp) + NADH + H+ <=> Hexadecanoyl-(acp) + NAD+	1.3.1.-	enoyl-[acyl carrier protein] reductase II	011531_011531	0	1	1	1	1	1	5
NUC	R00405	ADP + Orthophosphate + Succinyl-CoA -> ATP + Succinate + CoA	6.2.1.5	Succinyl CoA Synthetase (ADP-forming)	007411_007411	0	0	0	0	1	0	1
NUC	R00405	ADP + Orthophosphate + Succinyl-CoA -> ATP + Succinate + CoA	6.2.1.5	Succinyl CoA Synthetase (ADP-forming)	008387_008387	0	1	0	0	1	1	3
NUC	R00432	GTP + Succinate + CoA <=> GDP + Orthophosphate + Succinyl-CoA	6.2.1.4	Succinyl CoA Synthetase (GDP-forming)	007411_007411	0	0	0	0	1	0	1
NUC	R00432	GTP + Succinate + CoA <=> GDP + Orthophosphate + Succinyl-CoA	6.2.1.4	Succinyl CoA Synthetase (GDP-forming)	008387_008387	0	1	0	0	1	1	3
NUC	R01245	Adenosine + H2O -> Adenine + D-Ribose	3.2.2.7	purine nucleoside hydrolase	024805_024805	0	0	0	0	0	0	0
NUC	R01245	Adenosine + H2O -> Adenine + D-Ribose	3.2.2.7	purine nucleoside hydrolase	027359_027359	0	1	1	1	1	1	5
NUC	R01677	Guanosine + H2O -> Guanine + D-Ribose	3.2.2.1	guanosine ribohydrolase	027359_027359	0	1	1	1	1	1	5
NUC	R02094	ATP + dTMP <=> ADP + dTDP	2.7.4.9	thymidylate kinase	012058_012058	0	0	0	0	0	1	1
NUC	R02094	ATP + dTMP <=> ADP + dTDP	2.7.4.9	thymidylate kinase	014240_014240	0	0	0	0	0	0	0
NUC	R02094	ATP + dTMP <=> ADP + dTDP	2.7.4.9	thymidylate kinase	021826_021826	0	0	0	0	0	1	1
NUC	R02100	dUTP + H2O <=> dUMP + Diphosphate	3.6.1.23	dUTP diphosphatase	017506_017506	0	0	0	0	0	1	1
NUC	R02100	dUTP + H2O <=> dUMP + Diphosphate	3.6.1.23	dUTP diphosphatase	021849_021849	0	0	0	0	0	1	1
RES	R00199	ATP + Pyruvate + H2O -> AMP + Phosphoenolpyruvate + Orthophosphate	2.7.9.2	phosphoenolpyruvate synthase	000266_000266	0	0	0	1	1	1	3
RES	R00214	(S)-Malate + NAD+ <=> Pyruvate + CO2 + NADH + H+	1.1.1.39	malate dehydrogenase (decarboxylating)	003967_003967	0	1	0	0	1	0	2
RES	R00214	(S)-Malate + NAD+ <=> Pyruvate + CO2 + NADH + H+	1.1.1.39	malate dehydrogenase (decarboxylating)	003967_003967	0	1	0	0	1	0	2
RES	R00214	(S)-Malate + NAD+ <=> Pyruvate + CO2 + NADH + H+	1.1.1.39	malate dehydrogenase (decarboxylating)	003967_003978	0	1	1	0	1	1	4
RES	R00214	(S)-Malate + NAD+ <=> Pyruvate + CO2 + NADH + H+	1.1.1.39	malate dehydrogenase (decarboxylating)	003967_003978	0	1	1	0	1	1	4
RES	R00214	(S)-Malate + NAD+ <=> Pyruvate + CO2 + NADH + H+	1.1.1.39	malate dehydrogenase (decarboxylating)	003967_004048	0	1	0	0	1	0	2
RES	R00214	(S)-Malate + NAD+ <=> Pyruvate + CO2 + NADH + H+	1.1.1.39	malate dehydrogenase (decarboxylating)	003967_004048	0	1	0	0	1	0	2
RES	R00214	(S)-Malate + NAD+ <=> Pyruvate + CO2 + NADH + H+	1.1.1.39	malate dehydrogenase (decarboxylating)	003967_005281	0	0	0	0	1	1	2
RES	R00214	(S)-Malate + NAD+ <=> Pyruvate + CO2 + NADH + H+	1.1.1.39	malate dehydrogenase (decarboxylating)	003967_005281	0	0	0	0	1	1	2
RES	R00214	(S)-Malate + NAD+ <=> Pyruvate + CO2 + NADH + H+	1.1.1.39	malate dehydrogenase (decarboxylating)	033566_033566	0	0	0	0	0	1	1
RES	R00214	(S)-Malate + NAD+ <=> Pyruvate + CO2 + NADH + H+	1.1.1.39	malate dehydrogenase (decarboxylating)	033566_033566	0	0	0	0	0	1	1
RES	R00405	ADP + Orthophosphate + Succinyl-CoA -> ATP + Succinate + CoA	6.2.1.5	Succinyl CoA Synthetase (ADP-forming)	007411_007411	0	0	0	0	1	0	1
RES	R00405	ADP + Orthophosphate + Succinyl-CoA -> ATP + Succinate + CoA	6.2.1.5	Succinyl CoA Synthetase (ADP-forming)	008387_008387	0	1	0	0	1	1	3
RES	R00405	ADP + Orthophosphate + Succinyl-CoA -> ATP + Succinate + CoA	6.2.1.5	Succinyl CoA Synthetase (ADP-forming)	010959_010959	0	1	1	0	1	1	4
RES	R00412	Succinate + Acceptor <=> Fumarate + Reduced acceptor	1.3.99.1	succinate dehydrogenase flavoprotein subunit	003478_003478	0	1	1	0	0	0	2
RES	R00412	Succinate + Acceptor <=> Fumarate + Reduced acceptor	1.3.99.1	succinate dehydrogenase flavoprotein subunit	003519_003519	0	0	0	0	1	1	2
RES	R00412	Succinate + Acceptor <=> Fumarate + Reduced acceptor	1.3.99.1	succinate dehydrogenase flavoprotein subunit	003519_004079	0	0	0	0	1	1	2
RES	R00412	Succinate + Acceptor <=> Fumarate + Reduced acceptor	1.3.99.1	succinate dehydrogenase flavoprotein subunit	013361_013361	0	0	0	0	0	1	1
RES	R00412	Succinate + Acceptor <=> Fumarate + Reduced acceptor	1.3.99.1	succinate dehydrogenase flavoprotein subunit	013362_013362	1	1	1	0	0	1	4
RES	R00432	GTP + Succinate + CoA <=> GDP + Orthophosphate + Succinyl-CoA	6.2.1.4	Succinyl CoA Synthetase (GDP-forming)	007411_007411	0	0	0	0	1	0	1
RES	R00432	GTP + Succinate + CoA <=> GDP + Orthophosphate + Succinyl-CoA	6.2.1.4	Succinyl CoA Synthetase (GDP-forming)	008387_008387	0	1	0	0	1	1	3
RES	R00432	GTP + Succinate + CoA <=> GDP + Orthophosphate + Succinyl-CoA	6.2.1.4	Succinyl CoA Synthetase (GDP-forming)	010959_010959	0	1	1	0	1	1	4
RES	R00746	Ethanol + NADP+ <=> Acetaldehyde + NADPH + H+	1.1.1.2	alcohol dehydrogenase (NADP+)	012080_012080	0	0	0	1	0	1	2
RES	R00746	Ethanol + NADP+ <=> Acetaldehyde + NADPH + H+	1.1.1.2	alcohol dehydrogenase (NADP+)	022528_022528	0	0	0	0	0	1	1
RES	R01325	Citrate <=> cis-Aconitate + H2O	4.2.1.3	aconitate hydratase	000903_000903	0	0	0	0	1	1	2
RES	R01325	Citrate <=> cis-Aconitate + H2O	4.2.1.3	aconitate hydratase	000908_000908	0	1	0	0	0	1	2
RES	R01325	Citrate <=> cis-Aconitate + H2O	4.2.1.3	aconitate hydratase	001348_001348	1	0	0	0	1	1	3
RES	R01325	Citrate <=> cis-Aconitate + H2O	4.2.1.3	aconitate hydratase	005842_005842	0	0	0	0	1	0	1
RES	R01325	Citrate <=> cis-Aconitate + H2O	4.2.1.3	aconitate hydratase	005842_005874	0	0	0	0	1	1	2
RES	R01325	Citrate <=> cis-Aconitate + H2O	4.2.1.3	aconitate hydratase	005847_005847	0	0	0	0	0	1	1
RES	R01325	Citrate <=> cis-Aconitate + H2O	4.2.1.3	aconitate hydratase	005859_005859	1	0	0	0	1	1	3
RES	R01325	Citrate <=> cis-Aconitate + H2O	4.2.1.3	aconitate hydratase	033921_033921	0	0	0	0	0	1	1
RES	R01518	2-Phospho-D-glycerate <=> 3-Phospho-D-glycerate	5.4.2.1	Phosphoglycerate mutase	004733_004733	0	0	0	0	1	0	1
RES	R01518	2-Phospho-D-glycerate <=> 3-Phospho-D-glycerate	5.4.2.1	Phosphoglycerate mutase	004733_004736	0	0	0	0	1	1	2
RES	R01518	2-Phospho-D-glycerate <=> 3-Phospho-D-glycerate	5.4.2.1	Phosphoglycerate mutase	004743_004743	1	1	0	0	1	0	3
RES	R01518	2-Phospho-D-glycerate <=> 3-Phospho-D-glycerate	5.4.2.1	Phosphoglycerate mutase	004743_004745	1	1	0	0	1	1	4
RES	R01518	2-Phospho-D-glycerate <=> 3-Phospho-D-glycerate	5.4.2.1	Phosphoglycerate mutase	004743_004750	1	1	0	0	1	0	3
RES	R01518	2-Phospho-D-glycerate <=> 3-Phospho-D-glycerate	5.4.2.1	Phosphoglycerate mutase	006253_006253	0	0	0	0	0	1	1
RES	R01518	2-Phospho-D-glycerate <=> 3-Phospho-D-glycerate	5.4.2.1	Phosphoglycerate mutase	010967_010967	0	1	0	1	1	1	4
RES	R01518	2-Phospho-D-glycerate <=> 3-Phospho-D-glycerate	5.4.2.1	Phosphoglycerate mutase	013253_013253	0	0	0	0	0	1	1
RES	R01518	2-Phospho-D-glycerate <=> 3-Phospho-D-glycerate	5.4.2.1	Phosphoglycerate mutase	015165_015165	0	1	1	1	0	1	4
RES	R01518	2-Phospho-D-glycerate <=> 3-Phospho-D-glycerate	5.4.2.1	Phosphoglycerate mutase	021170_021170	0	0	0	0	0	0	0
RES	R01786	ATP + alpha-D-Glucose <=> ADP + alpha-D-Glucose 6-phosphate	2.7.1.1	hexokinase	005745_005745	0	0	0	0	0	0	0
RES	R01786	ATP + alpha-D-Glucose <=> ADP + alpha-D-Glucose 6-phosphate	2.7.1.1	hexokinase	005745_005745	0	0	0	0	0	0	0
RES	R01786	ATP + alpha-D-Glucose <=> ADP + alpha-D-Glucose 6-phosphate	2.7.1.1	hexokinase	006138_006138	1	1	1	1	1	1	6
RES	R01786	ATP + alpha-D-Glucose <=> ADP + alpha-D-Glucose 6-phosphate	2.7.1.1	hexokinase	006138_006138	1	1	1	1	1	1	6
RES	R01786	ATP + alpha-D-Glucose <=> ADP + alpha-D-Glucose 6-phosphate	2.7.1.1	hexokinase	006251_006251	0	1	1	1	1	1	5
RES	R01786	ATP + alpha-D-Glucose <=> ADP + alpha-D-Glucose 6-phosphate	2.7.1.1	hexokinase	006251_006251	0	1	1	1	1	1	5
RES	R01900	Isocitrate <=> cis-Aconitate + H2O	4.2.1.3	aconitate hydratase	000903_000903	0	0	0	0	1	1	2
RES	R01900	Isocitrate <=> cis-Aconitate + H2O	4.2.1.3	aconitate hydratase	000908_000908	0	1	0	0	0	1	2
RES	R01900	Isocitrate <=> cis-Aconitate + H2O	4.2.1.3	aconitate hydratase	001348_001348	1	0	0	0	1	1	3
RES	R01900	Isocitrate <=> cis-Aconitate + H2O	4.2.1.3	aconitate hydratase	005842_005842	0	0	0	0	1	0	1
RES	R01900	Isocitrate <=> cis-Aconitate + H2O	4.2.1.3	aconitate hydratase	005842_005874	0	0	0	0	1	1	2
RES	R01900	Isocitrate <=> cis-Aconitate + H2O	4.2.1.3	aconitate hydratase	005847_005847	0	0	0	0	0	1	1
RES	R01900	Isocitrate <=> cis-Aconitate + H2O	4.2.1.3	aconitate hydratase	005859_005859	1	0	0	0	1	1	3
RES	R01900	Isocitrate <=> cis-Aconitate + H2O	4.2.1.3	aconitate hydratase	033921_033921	0	0	0	0	0	1	1
RES	R03968	alpha-Isopropylmalate <=> 2-Isopropylmaleate + H2O	4.2.1.33	isopropylmalate isomerase	005842_005842	0	0	0	0	1	0	1
RES	R03968	alpha-Isopropylmalate <=> 2-Isopropylmaleate + H2O	4.2.1.33	isopropylmalate isomerase	005842_005874	0	0	0	0	1	1	2
RES	R03968	alpha-Isopropylmalate <=> 2-Isopropylmaleate + H2O	4.2.1.33	isopropylmalate isomerase	005847_005847	0	0	0	0	0	1	1
RES	R03968	alpha-Isopropylmalate <=> 2-Isopropylmaleate + H2O	4.2.1.33	isopropylmalate isomerase	005859_005859	1	0	0	0	1	1	3
RES	R04001	(2R,3S)-3-Isopropylmalate <=> 2-Isopropylmaleate + H2O	4.2.1.33	isopropylmalate isomerase	005842_005842	0	0	0	0	1	0	1
RES	R04001	(2R,3S)-3-Isopropylmalate <=> 2-Isopropylmaleate + H2O	4.2.1.33	isopropylmalate isomerase	005842_005874	0	0	0	0	1	1	2
RES	R04001	(2R,3S)-3-Isopropylmalate <=> 2-Isopropylmaleate + H2O	4.2.1.33	isopropylmalate isomerase	005847_005847	0	0	0	0	0	1	1
RES	R04001	(2R,3S)-3-Isopropylmalate <=> 2-Isopropylmaleate + H2O	4.2.1.33	isopropylmalate isomerase	005859_005859	1	0	0	0	1	1	3
RES	R04198	2,3,4,5-Tetrahydrodipicolinate + NAD+ <=> L-2,3-Dihydrodipicolinate + NADH + H+	1.3.1.26	dihydrodipicolinate reductase	008220_008220	0	1	1	1	1	1	5
RES	R04198	2,3,4,5-Tetrahydrodipicolinate + NAD+ <=> L-2,3-Dihydrodipicolinate + NADH + H+	1.3.1.26	dihydrodipicolinate reductase	008225_008225	0	0	0	0	0	0	0
RES	R04198	2,3,4,5-Tetrahydrodipicolinate + NAD+ <=> L-2,3-Dihydrodipicolinate + NADH + H+	1.3.1.26	dihydrodipicolinate reductase	011175_011175	1	1	1	0	0	0	3
RES	R04198	2,3,4,5-Tetrahydrodipicolinate + NAD+ <=> L-2,3-Dihydrodipicolinate + NADH + H+	1.3.1.26	dihydrodipicolinate reductase	011175_013104	1	1	0	0	0	1	3
RES	R04198	2,3,4,5-Tetrahydrodipicolinate + NAD+ <=> L-2,3-Dihydrodipicolinate + NADH + H+	1.3.1.26	dihydrodipicolinate reductase	011176_011176	0	0	0	0	0	0	0
RES	R04198	2,3,4,5-Tetrahydrodipicolinate + NAD+ <=> L-2,3-Dihydrodipicolinate + NADH + H+	1.3.1.26	dihydrodipicolinate reductase	011176_012888	0	0	0	0	0	1	1
RES	R04198	2,3,4,5-Tetrahydrodipicolinate + NAD+ <=> L-2,3-Dihydrodipicolinate + NADH + H+	1.3.1.26	dihydrodipicolinate reductase	011326_011326	0	0	0	0	0	0	0
RES	R04198	2,3,4,5-Tetrahydrodipicolinate + NAD+ <=> L-2,3-Dihydrodipicolinate + NADH + H+	1.3.1.26	dihydrodipicolinate reductase	011340_011340	1	1	1	0	1	1	5
RES	R04198	2,3,4,5-Tetrahydrodipicolinate + NAD+ <=> L-2,3-Dihydrodipicolinate + NADH + H+	1.3.1.26	dihydrodipicolinate reductase	011340_012218	1	1	0	0	1	1	4
RES	R04198	2,3,4,5-Tetrahydrodipicolinate + NAD+ <=> L-2,3-Dihydrodipicolinate + NADH + H+	1.3.1.26	dihydrodipicolinate reductase	011345_011345	0	0	0	0	0	1	1
RES	R04198	2,3,4,5-Tetrahydrodipicolinate + NAD+ <=> L-2,3-Dihydrodipicolinate + NADH + H+	1.3.1.26	dihydrodipicolinate reductase	011366_011347	0	0	0	0	1	0	1
RES	R04198	2,3,4,5-Tetrahydrodipicolinate + NAD+ <=> L-2,3-Dihydrodipicolinate + NADH + H+	1.3.1.26	dihydrodipicolinate reductase	011366_011366	0	0	0	0	1	0	1
RES	R04198	2,3,4,5-Tetrahydrodipicolinate + NAD+ <=> L-2,3-Dihydrodipicolinate + NADH + H+	1.3.1.26	dihydrodipicolinate reductase	011366_013196	0	0	0	0	1	1	2
RES	R04426	(2R,3S)-3-Isopropylmalate + NAD+ <=> (2S)-2-Isopropyl-3-oxosuccinate + NADH + H+	1.1.1.85	3-isopropylmalate dehydrogenase	009796_009796	0	1	1	1	1	1	5
RES	R04426	(2R,3S)-3-Isopropylmalate + NAD+ <=> (2S)-2-Isopropyl-3-oxosuccinate + NADH + H+	1.1.1.85	3-isopropylmalate dehydrogenase	009796_012059	0	1	0	0	1	1	3
RES	R04426	(2R,3S)-3-Isopropylmalate + NAD+ <=> (2S)-2-Isopropyl-3-oxosuccinate + NADH + H+	1.1.1.85	3-isopropylmalate dehydrogenase	009951_009951	1	0	0	0	1	1	3
RES	R04426	(2R,3S)-3-Isopropylmalate + NAD+ <=> (2S)-2-Isopropyl-3-oxosuccinate + NADH + H+	1.1.1.85	3-isopropylmalate dehydrogenase	009951_010100	1	0	0	0	1	1	3
RES	R04426	(2R,3S)-3-Isopropylmalate + NAD+ <=> (2S)-2-Isopropyl-3-oxosuccinate + NADH + H+	1.1.1.85	3-isopropylmalate dehydrogenase	009952_009952	0	1	1	1	1	0	4
RES	Reaction ID 7*	Pyruvate + NAD+ + CoA -> Acetyl-CoA + CO2 + NADH + H+	1.2.1.-	dihydrolipoyllysine-residue acetyltransferase	007973_007973	1	0	0	1	1	1	4
RES	Reaction ID 7*	Pyruvate + NAD+ + CoA -> Acetyl-CoA + CO2 + NADH + H+	1.2.1.-	dihydrolipoyllysine-residue acetyltransferase	008040_008040	0	1	0	1	1	1	4
STA	R00806	UDP-glucose + beta-D-Fructose <=> UDP + Sucrose	2.4.1.13	sucrose synthase	001283_001283	0	0	0	1	0	1	2
STA	R00806	UDP-glucose + beta-D-Fructose <=> UDP + Sucrose	2.4.1.13	sucrose synthase	001283_001283	0	0	0	1	0	1	2
STA	R00806	UDP-glucose + beta-D-Fructose <=> UDP + Sucrose	2.4.1.13	sucrose synthase	001840_001840	0	0	0	0	1	1	2
STA	R00806	UDP-glucose + beta-D-Fructose <=> UDP + Sucrose	2.4.1.13	sucrose synthase	001840_001840	0	0	0	0	1	1	2
STA	R00806	UDP-glucose + beta-D-Fructose <=> UDP + Sucrose	2.4.1.13	sucrose synthase	001840_002238	0	0	0	0	1	1	2
STA	R00806	UDP-glucose + beta-D-Fructose <=> UDP + Sucrose	2.4.1.13	sucrose synthase	001840_002238	0	0	0	0	1	1	2
STA	R00806	UDP-glucose + beta-D-Fructose <=> UDP + Sucrose	2.4.1.13	sucrose synthase	001867_001864	0	0	0	0	1	1	2
STA	R00806	UDP-glucose + beta-D-Fructose <=> UDP + Sucrose	2.4.1.13	sucrose synthase	001867_001864	0	0	0	0	1	1	2
STA	R00806	UDP-glucose + beta-D-Fructose <=> UDP + Sucrose	2.4.1.13	sucrose synthase	001867_001867	0	0	0	0	1	0	1
STA	R00806	UDP-glucose + beta-D-Fructose <=> UDP + Sucrose	2.4.1.13	sucrose synthase	001867_001867	0	0	0	0	1	0	1
STA	R00806	UDP-glucose + beta-D-Fructose <=> UDP + Sucrose	2.4.1.13	sucrose synthase	001871_001871	0	0	0	0	1	0	1
STA	R00806	UDP-glucose + beta-D-Fructose <=> UDP + Sucrose	2.4.1.13	sucrose synthase	001871_001871	0	0	0	0	1	0	1
STA	R00806	UDP-glucose + beta-D-Fructose <=> UDP + Sucrose	2.4.1.13	sucrose synthase	001871_001912	0	0	0	0	1	1	2
STA	R00806	UDP-glucose + beta-D-Fructose <=> UDP + Sucrose	2.4.1.13	sucrose synthase	001871_001912	0	0	0	0	1	1	2
STA	R00806	UDP-glucose + beta-D-Fructose <=> UDP + Sucrose	2.4.1.13	sucrose synthase	001871_002265	0	0	0	0	1	1	2
STA	R00806	UDP-glucose + beta-D-Fructose <=> UDP + Sucrose	2.4.1.13	sucrose synthase	001871_002265	0	0	0	0	1	1	2
STA	R00806	UDP-glucose + beta-D-Fructose <=> UDP + Sucrose	2.4.1.13	sucrose synthase	001874_001874	0	1	1	1	1	1	5
STA	R00806	UDP-glucose + beta-D-Fructose <=> UDP + Sucrose	2.4.1.13	sucrose synthase	001874_001874	0	1	1	1	1	1	5
STA	R00806	UDP-glucose + beta-D-Fructose <=> UDP + Sucrose	2.4.1.13	sucrose synthase	026466_026466	0	0	0	0	0	1	1
STA	R00806	UDP-glucose + beta-D-Fructose <=> UDP + Sucrose	2.4.1.13	sucrose synthase	026466_026466	0	0	0	0	0	1	1
STA	R00806	UDP-glucose + beta-D-Fructose <=> UDP + Sucrose	2.4.1.13	sucrose synthase	027790_027790	0	0	0	0	0	0	0
STA	R00806	UDP-glucose + beta-D-Fructose <=> UDP + Sucrose	2.4.1.13	sucrose synthase	027790_027790	0	0	0	0	0	0	0
STA	R01786	ATP + alpha-D-Glucose <=> ADP + alpha-D-Glucose 6-phosphate	2.7.1.1	hexokinase	005745_005745	0	0	0	0	0	0	0
STA	R01786	ATP + alpha-D-Glucose <=> ADP + alpha-D-Glucose 6-phosphate	2.7.1.1	hexokinase	005745_005745	0	0	0	0	0	0	0
STA	R01786	ATP + alpha-D-Glucose <=> ADP + alpha-D-Glucose 6-phosphate	2.7.1.1	hexokinase	005907_005907	0	0	0	0	0	0	0
STA	R01786	ATP + alpha-D-Glucose <=> ADP + alpha-D-Glucose 6-phosphate	2.7.1.1	hexokinase	005907_005907	0	0	0	0	0	0	0
STA	R01786	ATP + alpha-D-Glucose <=> ADP + alpha-D-Glucose 6-phosphate	2.7.1.1	hexokinase	005952_005952	0	1	1	1	1	1	5
STA	R01786	ATP + alpha-D-Glucose <=> ADP + alpha-D-Glucose 6-phosphate	2.7.1.1	hexokinase	005952_005952	0	1	1	1	1	1	5
STA	R01786	ATP + alpha-D-Glucose <=> ADP + alpha-D-Glucose 6-phosphate	2.7.1.1	hexokinase	006138_006138	1	1	1	1	1	1	6
STA	R01786	ATP + alpha-D-Glucose <=> ADP + alpha-D-Glucose 6-phosphate	2.7.1.1	hexokinase	006138_006138	1	1	1	1	1	1	6
STA	R01786	ATP + alpha-D-Glucose <=> ADP + alpha-D-Glucose 6-phosphate	2.7.1.1	hexokinase	006251_006251	0	1	1	1	1	1	5
STA	R01786	ATP + alpha-D-Glucose <=> ADP + alpha-D-Glucose 6-phosphate	2.7.1.1	hexokinase	006251_006251	0	1	1	1	1	1	5
STA	R01786	ATP + alpha-D-Glucose <=> ADP + alpha-D-Glucose 6-phosphate	2.7.1.1	hexokinase	007221_007221	0	0	0	0	1	1	2
STA	R01786	ATP + alpha-D-Glucose <=> ADP + alpha-D-Glucose 6-phosphate	2.7.1.1	hexokinase	007221_007221	0	0	0	0	1	1	2
STA	R01786	ATP + alpha-D-Glucose <=> ADP + alpha-D-Glucose 6-phosphate	2.7.1.1	hexokinase	007221_011831	0	0	0	0	1	1	2
STA	R01786	ATP + alpha-D-Glucose <=> ADP + alpha-D-Glucose 6-phosphate	2.7.1.1	hexokinase	007221_011831	0	0	0	0	1	1	2
STA	R08639	alpha-D-Glucose 1-phosphate <=> alpha-D-Glucose 6-phosphate	5.4.2.2	phosphoglucomutase	003452_003452	1	0	0	1	1	1	4
STA	R08639	alpha-D-Glucose 1-phosphate <=> alpha-D-Glucose 6-phosphate	5.4.2.2	phosphoglucomutase	003452_003452	1	0	0	1	1	1	4
STA	R08639	alpha-D-Glucose 1-phosphate <=> alpha-D-Glucose 6-phosphate	5.4.2.2	phosphoglucomutase	003471_003471	0	0	0	1	0	1	2
STA	R08639	alpha-D-Glucose 1-phosphate <=> alpha-D-Glucose 6-phosphate	5.4.2.2	phosphoglucomutase	003471_003471	0	0	0	1	0	1	2
STA	R08639	alpha-D-Glucose 1-phosphate <=> alpha-D-Glucose 6-phosphate	5.4.2.2	phosphoglucomutase	003733_003733	0	1	1	0	0	1	3
STA	R08639	alpha-D-Glucose 1-phosphate <=> alpha-D-Glucose 6-phosphate	5.4.2.2	phosphoglucomutase	003733_003733	0	1	1	0	0	1	3
STA	R08639	alpha-D-Glucose 1-phosphate <=> alpha-D-Glucose 6-phosphate	5.4.2.2	phosphoglucomutase	003792_003792	0	0	0	0	1	1	2
STA	R08639	alpha-D-Glucose 1-phosphate <=> alpha-D-Glucose 6-phosphate	5.4.2.2	phosphoglucomutase	003792_003792	0	0	0	0	1	1	2
STA	R08639	alpha-D-Glucose 1-phosphate <=> alpha-D-Glucose 6-phosphate	5.4.2.2	phosphoglucomutase	003792_005009	0	0	0	0	1	1	2
STA	R08639	alpha-D-Glucose 1-phosphate <=> alpha-D-Glucose 6-phosphate	5.4.2.2	phosphoglucomutase	003792_005009	0	0	0	0	1	1	2
STA	R08639	alpha-D-Glucose 1-phosphate <=> alpha-D-Glucose 6-phosphate	5.4.2.2	phosphoglucomutase	004332_004332	0	1	0	0	1	1	3
STA	R08639	alpha-D-Glucose 1-phosphate <=> alpha-D-Glucose 6-phosphate	5.4.2.2	phosphoglucomutase	004332_004332	0	1	0	0	1	1	3
STA	R08639	alpha-D-Glucose 1-phosphate <=> alpha-D-Glucose 6-phosphate	5.4.2.2	phosphoglucomutase	004336_004336	0	1	0	0	1	1	3
STA	R08639	alpha-D-Glucose 1-phosphate <=> alpha-D-Glucose 6-phosphate	5.4.2.2	phosphoglucomutase	004336_004336	0	1	0	0	1	1	3
SUC	R00028	maltose + H2O <=> 2 alpha-D-Glucose	3.2.1.20	alpha-glucosidase	022477_022477	0	0	0	0	0	1	1
SUC	R00806	UDP-glucose + beta-D-Fructose <=> UDP + Sucrose	2.4.1.13	sucrose synthase	001283_001283	0	0	0	1	0	1	2
SUC	R00806	UDP-glucose + beta-D-Fructose <=> UDP + Sucrose	2.4.1.13	sucrose synthase	001283_001283	0	0	0	1	0	1	2
SUC	R00806	UDP-glucose + beta-D-Fructose <=> UDP + Sucrose	2.4.1.13	sucrose synthase	001840_001840	0	0	0	0	1	1	2
SUC	R00806	UDP-glucose + beta-D-Fructose <=> UDP + Sucrose	2.4.1.13	sucrose synthase	001840_001840	0	0	0	0	1	1	2
SUC	R00806	UDP-glucose + beta-D-Fructose <=> UDP + Sucrose	2.4.1.13	sucrose synthase	001840_002238	0	0	0	0	1	1	2
SUC	R00806	UDP-glucose + beta-D-Fructose <=> UDP + Sucrose	2.4.1.13	sucrose synthase	001840_002238	0	0	0	0	1	1	2
SUC	R00806	UDP-glucose + beta-D-Fructose <=> UDP + Sucrose	2.4.1.13	sucrose synthase	001867_001864	0	0	0	0	1	1	2
SUC	R00806	UDP-glucose + beta-D-Fructose <=> UDP + Sucrose	2.4.1.13	sucrose synthase	001867_001864	0	0	0	0	1	1	2
SUC	R00806	UDP-glucose + beta-D-Fructose <=> UDP + Sucrose	2.4.1.13	sucrose synthase	001867_001867	0	0	0	0	1	0	1
SUC	R00806	UDP-glucose + beta-D-Fructose <=> UDP + Sucrose	2.4.1.13	sucrose synthase	001867_001867	0	0	0	0	1	0	1
SUC	R00806	UDP-glucose + beta-D-Fructose <=> UDP + Sucrose	2.4.1.13	sucrose synthase	001871_001871	0	0	0	0	1	0	1
SUC	R00806	UDP-glucose + beta-D-Fructose <=> UDP + Sucrose	2.4.1.13	sucrose synthase	001871_001871	0	0	0	0	1	0	1
SUC	R00806	UDP-glucose + beta-D-Fructose <=> UDP + Sucrose	2.4.1.13	sucrose synthase	001871_001912	0	0	0	0	1	1	2
SUC	R00806	UDP-glucose + beta-D-Fructose <=> UDP + Sucrose	2.4.1.13	sucrose synthase	001871_001912	0	0	0	0	1	1	2
SUC	R00806	UDP-glucose + beta-D-Fructose <=> UDP + Sucrose	2.4.1.13	sucrose synthase	001871_002265	0	0	0	0	1	1	2
SUC	R00806	UDP-glucose + beta-D-Fructose <=> UDP + Sucrose	2.4.1.13	sucrose synthase	001871_002265	0	0	0	0	1	1	2
SUC	R00806	UDP-glucose + beta-D-Fructose <=> UDP + Sucrose	2.4.1.13	sucrose synthase	001874_001874	0	1	1	1	1	1	5
SUC	R00806	UDP-glucose + beta-D-Fructose <=> UDP + Sucrose	2.4.1.13	sucrose synthase	001874_001874	0	1	1	1	1	1	5
SUC	R00806	UDP-glucose + beta-D-Fructose <=> UDP + Sucrose	2.4.1.13	sucrose synthase	026466_026466	0	0	0	0	0	1	1
SUC	R00806	UDP-glucose + beta-D-Fructose <=> UDP + Sucrose	2.4.1.13	sucrose synthase	026466_026466	0	0	0	0	0	1	1
SUC	R00806	UDP-glucose + beta-D-Fructose <=> UDP + Sucrose	2.4.1.13	sucrose synthase	027790_027790	0	0	0	0	0	0	0
SUC	R00806	UDP-glucose + beta-D-Fructose <=> UDP + Sucrose	2.4.1.13	sucrose synthase	027790_027790	0	0	0	0	0	0	0
SUC	R01786	ATP + alpha-D-Glucose <=> ADP + alpha-D-Glucose 6-phosphate	2.7.1.1	hexokinase	005745_005745	0	0	0	0	0	0	0
SUC	R01786	ATP + alpha-D-Glucose <=> ADP + alpha-D-Glucose 6-phosphate	2.7.1.1	hexokinase	005745_005745	0	0	0	0	0	0	0
SUC	R01786	ATP + alpha-D-Glucose <=> ADP + alpha-D-Glucose 6-phosphate	2.7.1.1	hexokinase	005907_005907	0	0	0	0	0	0	0
SUC	R01786	ATP + alpha-D-Glucose <=> ADP + alpha-D-Glucose 6-phosphate	2.7.1.1	hexokinase	005907_005907	0	0	0	0	0	0	0
SUC	R01786	ATP + alpha-D-Glucose <=> ADP + alpha-D-Glucose 6-phosphate	2.7.1.1	hexokinase	005952_005952	0	1	1	1	1	1	5
SUC	R01786	ATP + alpha-D-Glucose <=> ADP + alpha-D-Glucose 6-phosphate	2.7.1.1	hexokinase	005952_005952	0	1	1	1	1	1	5
SUC	R01786	ATP + alpha-D-Glucose <=> ADP + alpha-D-Glucose 6-phosphate	2.7.1.1	hexokinase	006138_006138	1	1	1	1	1	1	6
SUC	R01786	ATP + alpha-D-Glucose <=> ADP + alpha-D-Glucose 6-phosphate	2.7.1.1	hexokinase	006138_006138	1	1	1	1	1	1	6
SUC	R01786	ATP + alpha-D-Glucose <=> ADP + alpha-D-Glucose 6-phosphate	2.7.1.1	hexokinase	006251_006251	0	1	1	1	1	1	5
SUC	R01786	ATP + alpha-D-Glucose <=> ADP + alpha-D-Glucose 6-phosphate	2.7.1.1	hexokinase	006251_006251	0	1	1	1	1	1	5
SUC	R01786	ATP + alpha-D-Glucose <=> ADP + alpha-D-Glucose 6-phosphate	2.7.1.1	hexokinase	007221_007221	0	0	0	0	1	1	2
SUC	R01786	ATP + alpha-D-Glucose <=> ADP + alpha-D-Glucose 6-phosphate	2.7.1.1	hexokinase	007221_007221	0	0	0	0	1	1	2
SUC	R01786	ATP + alpha-D-Glucose <=> ADP + alpha-D-Glucose 6-phosphate	2.7.1.1	hexokinase	007221_011831	0	0	0	0	1	1	2
SUC	R01786	ATP + alpha-D-Glucose <=> ADP + alpha-D-Glucose 6-phosphate	2.7.1.1	hexokinase	007221_011831	0	0	0	0	1	1	2
SUC	R08639	alpha-D-Glucose 1-phosphate <=> alpha-D-Glucose 6-phosphate	5.4.2.2	phosphoglucomutase	003452_003452	1	0	0	1	1	1	4
SUC	R08639	alpha-D-Glucose 1-phosphate <=> alpha-D-Glucose 6-phosphate	5.4.2.2	phosphoglucomutase	003452_003452	1	0	0	1	1	1	4
SUC	R08639	alpha-D-Glucose 1-phosphate <=> alpha-D-Glucose 6-phosphate	5.4.2.2	phosphoglucomutase	003471_003471	0	0	0	1	0	1	2
SUC	R08639	alpha-D-Glucose 1-phosphate <=> alpha-D-Glucose 6-phosphate	5.4.2.2	phosphoglucomutase	003471_003471	0	0	0	1	0	1	2
SUC	R08639	alpha-D-Glucose 1-phosphate <=> alpha-D-Glucose 6-phosphate	5.4.2.2	phosphoglucomutase	003733_003733	0	1	1	0	0	1	3
SUC	R08639	alpha-D-Glucose 1-phosphate <=> alpha-D-Glucose 6-phosphate	5.4.2.2	phosphoglucomutase	003733_003733	0	1	1	0	0	1	3
SUC	R08639	alpha-D-Glucose 1-phosphate <=> alpha-D-Glucose 6-phosphate	5.4.2.2	phosphoglucomutase	003792_003792	0	0	0	0	1	1	2
SUC	R08639	alpha-D-Glucose 1-phosphate <=> alpha-D-Glucose 6-phosphate	5.4.2.2	phosphoglucomutase	003792_003792	0	0	0	0	1	1	2
SUC	R08639	alpha-D-Glucose 1-phosphate <=> alpha-D-Glucose 6-phosphate	5.4.2.2	phosphoglucomutase	003792_005009	0	0	0	0	1	1	2
SUC	R08639	alpha-D-Glucose 1-phosphate <=> alpha-D-Glucose 6-phosphate	5.4.2.2	phosphoglucomutase	003792_005009	0	0	0	0	1	1	2
SUC	R08639	alpha-D-Glucose 1-phosphate <=> alpha-D-Glucose 6-phosphate	5.4.2.2	phosphoglucomutase	004332_004332	0	1	0	0	1	1	3
SUC	R08639	alpha-D-Glucose 1-phosphate <=> alpha-D-Glucose 6-phosphate	5.4.2.2	phosphoglucomutase	004332_004332	0	1	0	0	1	1	3
SUC	R08639	alpha-D-Glucose 1-phosphate <=> alpha-D-Glucose 6-phosphate	5.4.2.2	phosphoglucomutase	004336_004336	0	1	0	0	1	1	3
SUC	R08639	alpha-D-Glucose 1-phosphate <=> alpha-D-Glucose 6-phosphate	5.4.2.2	phosphoglucomutase	004336_004336	0	1	0	0	1	1	3
SUC	Reaction ID 1*	Starch + H2O <=> Large-branched glucan	3.2.1.1	alpha-amylase	001362_001362	0	1	1	0	1	1	4
SUC	Reaction ID 1*	Starch + H2O <=> Large-branched glucan	3.2.1.1	alpha-amylase	001362_001555	0	1	1	0	1	1	4
SUC	Reaction ID 1*	Starch + H2O <=> Large-branched glucan	3.2.1.1	alpha-amylase	008126_008126	0	0	0	0	1	1	2
SUC	Reaction ID 1*	Starch + H2O <=> Large-branched glucan	3.2.1.1	alpha-amylase	008351_008351	0	0	0	0	0	1	1
SUC	Reaction ID 1*	Starch + H2O <=> Large-branched glucan	3.2.1.1	alpha-amylase	008754_008754	0	0	0	0	1	0	1
SUC	Reaction ID 1*	Starch + H2O <=> Large-branched glucan	3.2.1.1	alpha-amylase	008754_008802	0	0	0	0	1	1	2
SUC	Reaction ID 1*	Starch + H2O <=> Large-branched glucan	3.2.1.1	alpha-amylase	023754_023754	0	0	0	0	0	1	1
SUC	Reaction ID 1*	Starch + H2O <=> Large-branched glucan	3.2.1.1	alpha-amylase	025145_025145	0	0	0	0	0	1	1
SUC	Reaction ID 1*	Starch + H2O <=> Large-branched glucan	3.2.1.1	alpha-amylase	028069_028069	0	0	0	0	0	1	1
SUC	Reaction ID 2*	Large-branched glucan + H2O <=> Long-linear glucan	3.2.1.41	pullulanase	004771_004771	0	1	1	1	1	1	5
SUC	Reaction ID 2*	Large-branched glucan + H2O <=> Long-linear glucan	3.2.1.41	pullulanase	024672_024672	0	0	0	0	0	1	1
SUC	Reaction ID 3*	Long-linear glucan + H2O <=> 2 short glucan	3.2.1.1	alpha-amylase	001362_001362	0	1	1	0	1	1	4
SUC	Reaction ID 3*	Long-linear glucan + H2O <=> 2 short glucan	3.2.1.1	alpha-amylase	001362_001555	0	1	1	0	1	1	4
SUC	Reaction ID 3*	Long-linear glucan + H2O <=> 2 short glucan	3.2.1.1	alpha-amylase	008126_008126	0	0	0	0	1	1	2
SUC	Reaction ID 3*	Long-linear glucan + H2O <=> 2 short glucan	3.2.1.1	alpha-amylase	008351_008351	0	0	0	0	0	1	1
SUC	Reaction ID 3*	Long-linear glucan + H2O <=> 2 short glucan	3.2.1.1	alpha-amylase	008754_008754	0	0	0	0	1	0	1
SUC	Reaction ID 3*	Long-linear glucan + H2O <=> 2 short glucan	3.2.1.1	alpha-amylase	008754_008802	0	0	0	0	1	1	2
SUC	Reaction ID 3*	Long-linear glucan + H2O <=> 2 short glucan	3.2.1.1	alpha-amylase	023754_023754	0	0	0	0	0	1	1
SUC	Reaction ID 3*	Long-linear glucan + H2O <=> 2 short glucan	3.2.1.1	alpha-amylase	025145_025145	0	0	0	0	0	1	1
SUC	Reaction ID 3*	Long-linear glucan + H2O <=> 2 short glucan	3.2.1.1	alpha-amylase	028069_028069	0	0	0	0	0	1	1
* KEGG reaction IDs were not dictated for these reactions.
