# Supplementary material for: Unlocking conserved and diverged metabolic characteristics in cassava carbon assimilation via comparative genomics approach
Source: Sci Rep. 2018 Nov 9;8:16593. doi: 10.1038/s41598-018-34730-y (PMC6226483; doi:10.1038/s41598-018-34730-y)
Supplement: Supplementary file 3 — Supplementary Table S4 [file 41598_2018_34730_MOESM3_ESM.xlsx]

## Sheet: Table S4
Supplementary Table S4. The components of MeRecon pathway.
Sub-metabolisms	Reaction IDs	Reactions	EC numbers	Enzyme functions	Protein IDs in MeRecon
AMI	R00733	L-Arogenate + NADP+ -> L-Tyrosine + CO2 + NADPH + H+	1.3.1.78	arogenate dehydrogenase	003968_003968, 026824_026824, 032003_032003
AMI	R01251	(S)-1-Pyrroline-5-carboxylate + NADPH + H+ -> L-Proline + NADP+	1.5.1.2	pyrroline-5-carboxylate reductase	013665_013665
AMI	R00945	5,10-Methylenetetrahydrofolate + Glycine + H2O <=> Tetrahydrofolate + L-Serine	2.1.2.1	glycine hydroxymethyltransferase	004167_004167, 004768_004768, 005293_005293, 005682_005682, 005710_005710, 005814_005814, 005814_005816, 006389_006389, 006394_006394, 006401_006401, 006915_006915, 006924_006924, 010497_010497, 010497_010519, 025839_025839, 027388_027388
AMI	R00259	Acetyl-CoA + L-Glutamate -> CoA + N-Acetyl-L-glutamate	2.3.1.1	amino-acid N-acetyltransferase	003749_003749, 007870_007852, 007870_007870, 009070_009070, 009070_009076
AMI	R02282	N-Acetylornithine + L-Glutamate -> L-Ornithine + N-Acetyl-L-glutamate	2.3.1.35	glutamate N-acetyltransferase	009070_009070, 009070_009076
AMI	R00667	L-Ornithine + 2-Oxoglutarate <=> L-Glutamate 5-semialdehyde + L-Glutamate	2.6.1.13	Ornithine aminotransferase	006859_006859, 010720_010720, 010724_010724
AMI	R00372	L-Glutamate + Glyoxylate -> Glycine + 2-Oxoglutarate	2.6.1.4	glyoxylate aminotransferase	006626_006617, 006626_006626, 006626_010371, 006658_006658, 008989_008992, 008989_009004, 008989_009016, 008989_009022, 008994_008991, 008994_008994
AMI	R00369	L-Alanine + Glyoxylate -> Pyruvate + Glycine	2.6.1.44	alanine-glyoxylate transaminase	006534_006534, 006626_006617, 006626_006626, 006658_006658, 007934_007934, 008989_008989, 008989_008992, 008989_009004, 008989_009016, 008989_009022, 008994_008991, 008994_008994, 021931_021931
AMI	R00588	L-Serine + Glyoxylate -> Hydroxypyruvate + Glycine	2.6.1.45	serine-glyoxylate transaminase	008989_008989, 008989_008992, 008989_009004, 008989_009016, 008989_009022, 008994_008991, 008994_008994
AMI	R00734	L-Tyrosine + 2-Oxoglutarate <=> 3-(4-Hydroxyphenyl)pyruvate + L-Glutamate	2.6.1.5/2.6.1.1/2.6.1.9/2.6.1.57	tyrosine aminotransferase/L-tyrosine:2-oxoglutarate aminotransferase/histidinol-phosphate transaminase/aromatic-amino-acid transaminase	005191_005191, 005271_005271, 006601_006601, 007094_007094, 007661_007661, 007709_007709, 007709_009745, 008219_008219, 008270_008270, 008270_008574, 008450_008450, 008470_008470, 008844_008844, 008844_010923, 009235_009235, 009876_009876, 010078_010078, 010078_010086, 023436_023436, 023834_023834, 029062_029062
AMI	R00585	L-Serine + Pyruvate <=> Hydroxypyruvate + L-Alanine	2.6.1.51	serine-pyruvate transaminase	008989_008989, 008989_008992, 008989_009004, 008989_009016, 008989_009022, 008994_008991, 008994_008994
AMI	R03243	3-(Imidazol-4-yl)-2-oxopropyl phosphate + L-Glutamate -> L-Histidinol phosphate + 2-Oxoglutarate	2.6.1.9	histidinol-phosphate transaminase	007661_007661, 008219_008219, 008270_008270, 008270_008574, 009235_009235, 023436_023436, 029062_029062
AMI	R00485	L-Asparagine + H2O <=> L-Aspartate + NH3	3.5.1.1	asparaginase	009445_009445, 010588_010588, 010906_010906, 010906_012664, 011731_011731, 011739_011739, 011879_011879
AMI	R00751	L-Threonine -> Glycine + Acetaldehyde	4.1.2.5	threonine aldolase	010497_010497, 010497_010519, 025839_025839
AMI	R00483	ATP + L-Aspartate + NH3 <=> AMP + Diphosphate + L-Asparagine	6.3.1.1	asparagine synthetase	004206_004206, 004530_004530
AMI	R00253	ATP + L-Glutamate + NH3 -> ADP + Orthophosphate + L-Glutamine	6.3.1.2	glutamine synthetase	007231_007231, 008019_008013, 008019_008019, 008086_008086, 010581_010581, 010597_010597, 026724_026724
AMI	R00578	ATP + L-Aspartate + L-Glutamine + H2O <=> AMP + Diphosphate + L-Asparagine + L-Glutamate	6.3.5.4	asparagine synthase (glutamine-hydrolyzing)	004206_004206, 004530_004530
AMI	R00575	2 ATP + L-Glutamine + HCO3- + H2O -> 2 ADP + Orthophosphate + L-Glutamate + Carbamoyl phosphate	6.3.5.5	carbamoylphosphate synthase	000597_000597, 008319_008319
AMI	spontanous2	L-Glutamate 5-semialdehyde <=> (S)-1-Pyrroline-5-carboxylate + H2O + H+	spontanous2	spontanous2	-
AMI	R07460	(Enzyme)-cysteine + L-Cysteine -> (Enzyme)-S-sulfanylcysteine + L-Alanine	2.8.1.7	cysteine desulfurase, transaminase	007313_007313
AMI	R01163	L-Histidinal + H2O + NAD+ <=> L-Histidine + NADH + H+	1.1.1.23	histidinol dehydrogenase	006391_006391
AMI	R03012	L-Histidinol + NAD+ <=> L-Histidinal + NADH + H+	1.1.1.23	histidinol dehydrogenase	006391_006391
AMI	R02413	3-Dehydroshikimate + NADPH + H+ -> Shikimate + NADP+	1.1.1.25	shikimate dehydrogenase	003419_003419, 003437_003437, 003437_005247, 004545_004545, 004701_004701, 004701_004888, 004918_004918, 005332_005332, 008122_008122, 013146_013146, 028409_028409, 030256_030256
AMI	R01773	L-Aspartate 4-semialdehyde + NADH + H+ -> L-Homoserine + NAD+	1.1.1.3	homoserine dehydrogenase	009811_009811, 009811_010494
AMI	R04426	(2R,3S)-3-Isopropylmalate + NAD+ <=> (2S)-2-Isopropyl-3-oxosuccinate + NADH + H+	1.1.1.85	3-isopropylmalate dehydrogenase	009796_009796, 009796_012059, 009951_009951, 009951_010100, 009952_009952, 023310_023310
AMI	R04440	(R)-2,3-Dihydroxy-3-methylbutanoate + NADP+ <=> 3-Hydroxy-3-Methyl-2-oxobutanoic acid + NADPH + H+	1.1.1.86	ketol-acid reductoisomerase	004114_004114, 004227_004227, 005314_005314
AMI	R05068	(R)-2,3-Dihydroxy-3-methylpentanoate + NADP+ <=> (R)-3-Hydroxy-3-methyl-2-oxopentanoate + NADPH + H+	1.1.1.86	ketol-acid reductoisomerase	004114_004114, 004227_004227, 005314_005314
AMI	R05069	(S)-2-Aceto-2-hydroxybutanoate <=> (R)-3-Hydroxy-3-methyl-2-oxopentanoate	1.1.1.86	ketol-acid reductoisomerase	004114_004114, 004227_004227, 005314_005314
AMI	R05071	(S)-2-Acetolactate <=> 3-Hydroxy-3-Methyl-2-oxobutanoic acid	1.1.1.86	ketol-acid reductoisomerase	004114_004114, 004227_004227, 005314_005314
AMI	R01513	3-Phospho-D-glycerate + NAD+ -> 3-Phosphonooxypyruvate + NADH + H+	1.1.1.95	D-3-phosphoglycerate dehydrogenase	004039_004039, 004083_004083, 004085_004085, 008023_008023
AMI	R02291	4-Phospho-L-aspartate + NADPH + H+ -> L-Aspartate 4-semialdehyde + Orthophosphate + NADP+	1.2.1.11	aspartate-semialdehyde dehydrogenase	009803_009803
AMI	R03443	N-Acetyl-L-glutamate 5-phosphate + NADPH + H+ -> N-Acetyl-L-glutamate 5-semialdehyde + Orthophosphate + NADP+	1.2.1.38	N-acetyl-gamma-glutamyl-phosphate, N-acetyl-gamma-aminoadipyl-phosphate reductase	008996_008996
AMI	R04198	2,3,4,5-Tetrahydrodipicolinate + NAD+ <=> L-2,3-Dihydrodipicolinate + NADH + H+	1.3.1.26	dihydrodipicolinate reductase	008220_008220, 008225_008225, 011175_011175, 011175_013104, 011176_011176, 011176_012888, 011326_011326, 011340_011340, 011340_012218, 011345_011345, 011366_011347, 011366_011366, 011366_013196, 012014_012014, 012764_012764
AMI	R00093	L-Glutamine + 2-Oxoglutarate + NADH + H+ -> 2 L-Glutamate + NAD+	1.4.1.14	glutamate synthase (NADPH/NADH)	000038_000038, 000038_000039, 000038_000061, 000040_000040, 000214_000214
AMI	R00650	S-Adenosyl-L-methionine + L-Homocysteine <=> S-Adenosyl-L-homocysteine + L-Methionine	2.1.1.10	homocysteine S-methyltransferase	005557_005557, 011138_011138, 011138_012968, 011139_011139, 011199_011199, 011630_011630, 011730_011730
AMI	R04405	5-Methyltetrahydropteroyltri-L-glutamate + L-Homocysteine -> Tetrahydropteroyltri-L-glutamate + L-Methionine	2.1.1.14	methyltransferase	001712_001712, 001712_001773, 001802_001802, 002156_002156
AMI	R01398	Carbamoyl phosphate + L-Ornithine <=> Orthophosphate + L-Citrulline	2.1.3.3	ornithine carbamoyltransferase	009303_009303, 009303_009985
AMI	R04672	(S)-2-Acetolactate + Thiamin diphosphate <=> 2-(alpha-Hydroxyethyl)thiamine diphosphate + Pyruvate	2.2.1.6	acetolactate synthase	003211_003211, 003589_003589, 003934_003934, 003946_003946, 004208_004208, 004214_004214, 013855_013855, 021137_021137, 025869_025869, 033824_033824
AMI	R04673	2-Oxobutanoate + 2-(alpha-Hydroxyethyl)thiamine diphosphate <=> (S)-2-Aceto-2-hydroxybutanoate + Thiamin diphosphate	2.2.1.6	acetolactate synthase	003211_003211, 003589_003589, 003934_003934, 003946_003946, 004208_004208, 004214_004214, 013855_013855, 021137_021137, 025869_025869, 033824_033824
AMI	R00586	L-Serine + Acetyl-CoA -> O-Acetyl-L-serine + CoA	2.3.1.30	serine O-acetyltransferase	007545_007545, 007565_007565, 009565_009565, 010801_010801, 010801_010831, 011032_011032, 011032_012923, 029243_029243, 032444_032444, 034339_034339
AMI	R01213	Acetyl-CoA + 3-Methyl-2-oxobutanoic acid + H2O -> alpha-Isopropylmalate + CoA	2.3.3.13	2-isopropylmalate synthase	003425_003425
AMI	R04558	N-(5'-Phospho-D-1'-ribulosylformimino)-5-amino-1-(5''-phospho-D-ribosyl)-4-imidazolecarboxamide + L-Glutamine <=> D-erythro-1-(Imidazol-4-yl)glycerol 3-phosphate + 1-(5'-Phosphoribosyl)-5-amino-4-imidazolecarboxamide + L-Glutamate	2.4.2.-	imidazoleglycerolphosphate synthase	Orphan reaction
AMI	R01071	ATP + 5-Phospho-alpha-D-ribose 1-diphosphate -> 1-(5-Phospho-D-ribosyl)-ATP + Diphosphate	2.4.2.17	ATP-phosphoribosyl transferase	008771_008771, 008771_008859, 012051_012051
AMI	R01073	Anthranilate + 5-Phospho-alpha-D-ribose 1-diphosphate -> N-(5-Phospho-D-ribosyl)anthranilate + Diphosphate	2.4.2.18	anthranilate phosphoribosyltransferase	000816_000816, 000833_000833, 000874_000874, 000890_000890, 000900_000900, 002086_002086, 004267_004267, 004267_004297, 004292_004292, 008465_008465, 013570_013570, 022780_022780, 023625_023625, 028585_028585, 033358_033358, 034218_034218, 034262_034262, 034278_034278
AMI	R03460	Phosphoenolpyruvate + Shikimate 3-phosphate -> Orthophosphate + 5-O-(1-Carboxyvinyl)-3-phosphoshikimate	2.5.1.19	3-phosphoshikimate 1-carboxyvinyltransferase	005539_005539
AMI	R00897	O-Acetyl-L-serine + Hydrogen sulfide -> L-Cysteine + Acetate	2.5.1.47	cysteine synthase	008316_008316, 009571_009571, 009789_009789, 010021_010021, 011809_011809, 011822_011785, 011822_011822, 011826_011826, 012113_012113, 022103_022103, 023107_023107, 027606_027606
AMI	Reaction ID 6*	L-Cysteine + O-Phospho-L-homoserine -> L-Cystathionine + Orthophosphate	2.5.1.48	cystathionine gramma-synthase	004490_004490, 004490_004832, 005058_005058
AMI	R01826	Phosphoenolpyruvate + D-Erythrose 4-phosphate + H2O -> 2-Dehydro-3-deoxy-D-arabino-heptonate 7-phosphate + Orthophosphate	2.5.1.54	3-deoxy-7-phosphoheptulonate synthase	005209_005209, 005262_005262, 005461_005461, 009820_009820, 023162_023162
AMI	R02283	N-Acetyl-L-glutamate 5-semialdehyde + L-Glutamate -> N-Acetylornithine + 2-Oxoglutarate	2.6.1.11	acetylornithine transaminase	006975_006975, 007524_007524
AMI	R01090	L-Leucine + 2-Oxoglutarate <=> 4-Methyl-2-oxopentanoate + L-Glutamate	2.6.1.42	branched-chain-amino-acid transaminase	004656_004656, 004656_004660, 004656_004661, 004656_004664, 008467_008467, 008467_008523, 008544_008544, 008948_008948, 008948_009180, 009401_009401, 009401_009425, 012023_012023, 012042_012042, 023834_023834, 025121_025121, 029911_029911
AMI	R01214	L-Valine + 2-Oxoglutarate <=> 3-Methyl-2-oxobutanoic acid + L-Glutamate	2.6.1.42	branched-chain-amino-acid transaminase	004656_004656, 004656_004660, 004656_004661, 004656_004664, 008467_008467, 008467_008523, 008544_008544, 008948_008948, 008948_009180, 009401_009401, 009401_009425, 012023_012023, 012042_012042, 023834_023834, 025121_025121, 029911_029911
AMI	R02199	L-Isoleucine + 2-Oxoglutarate <=> (S)-3-Methyl-2-oxopentanoic acid + L-Glutamate	2.6.1.42	branched-chain-amino-acid transaminase	004656_004656, 004656_004660, 004656_004661, 004656_004664, 008467_008467, 008467_008523, 008544_008544, 008948_008948, 008948_009180, 009401_009401, 009401_009425, 012023_012023, 012042_012042, 023834_023834, 025121_025121, 029911_029911
AMI	R04173	3-Phosphonooxypyruvate + L-Glutamate -> O-Phospho-L-serine + 2-Oxoglutarate	2.6.1.52	phosphoserine aminotransferase	008246_008246, 027198_027198
AMI	R07276	Prephenate + L-Glutamate -> L-Arogenate + 2-Oxoglutarate	2.6.1.79	prephenate aminotransferase	006601_006601, 029062_029062
AMI	R07613	2,3,4,5-Tetrahydrodipicolinate + L-Glutamate + H2O -> LL-2,6-Diaminoheptanedioate + 2-Oxoglutarate	2.6.1.83	L,L-diaminopimelate aminotransferase	007234_007234, 022093_022093, 031362_031362
AMI	R01771	ATP + L-Homoserine -> ADP + O-Phospho-L-homoserine	2.7.1.39	homoserine kinase	009309_009309, 009412_009412, 010180_010180, 010664_010664, 011445_011445, 013119_013119, 033157_033157
AMI	R02412	ATP + Shikimate -> ADP + Shikimate 3-phosphate	2.7.1.71	shikimate kinase	001000_001000, 003957_003957, 010777_010777, 012500_012500, 012679_012671, 012679_012679, 012682_012682, 017432_017432
AMI	R00480	ATP + L-Aspartate -> ADP + 4-Phospho-L-aspartate	2.7.2.4	aspartate kinase	001254_001254, 004817_004817, 004817_005415, 009811_009811, 009811_010494
AMI	R02649	ATP + N-Acetyl-L-glutamate -> ADP + N-Acetyl-L-glutamate 5-phosphate	2.7.2.8	acetylglutamate kinase	010643_010643, 010782_010782
AMI	R03013	L-Histidinol phosphate + H2O -> L-Histidinol + Orthophosphate	3.1.3.15	histidinol phosphate phosphohydrolase	015081_015081
AMI	R00582	O-Phospho-L-serine + H2O -> L-Serine + Orthophosphate	3.1.3.3	phosphoserine phosphatase	012919_012919, 016926_016926, 016973_016973, 029414_029414
AMI	R04037	Phosphoribosyl-AMP + H2O -> 5-(5-Phospho-D-ribosylaminoformimino)-1-(5-phosphoribosyl)-imidazole-4-carboxamide	3.5.4.19	phosphoribosyl-AMP cyclohydrolase	013178_013178, 013178_016366
AMI	R04035	1-(5-Phospho-D-ribosyl)-ATP + H2O -> Phosphoribosyl-AMP + Diphosphate	3.6.1.31	Phosphoribosyl-ATP pyrophosphohydrolase	013178_013178, 013178_016366
AMI	R00451	meso-2,6-Diaminoheptanedioate -> L-Lysine + CO2	4.1.1.20	diaminopimelate decarboxylase	006432_006432
AMI	R03508	1-(2-Carboxyphenylamino)-1-deoxy-D-Ribulose 5-phosphate -> Indoleglycerol phosphate + CO2 + H2O	4.1.1.48	indole-3-glycerol-phosphate synthase	020020_020020, 032232_032232, 033911_033911
AMI	R00985	Chorismate + NH3 <=> Anthranilate + Pyruvate + H2O	4.1.3.27	anthranilate synthase	001256_001256, 003888_003888, 004435_004435, 013570_013570, 014671_014671, 023625_023625
AMI	R00986	Chorismate + L-Glutamine -> Anthranilate + Pyruvate + L-Glutamate	4.1.3.27	anthranilate synthase	001256_001256, 003888_003888, 004435_004435, 013570_013570, 014671_014671, 023625_023625
AMI	R03084	3-Dehydroquinate -> 3-Dehydroshikimate + H2O	4.2.1.10	3-dehydroquinate dehydratase	004545_004545, 005332_005332, 030256_030256
AMI	R03457	D-erythro-1-(Imidazol-4-yl)glycerol 3-phosphate -> 3-(Imidazol-4-yl)-2-oxopropyl phosphate + H2O	4.2.1.19	imidazoleglycerol-phosphate dehydratase	012747_012747, 012747_013687, 012747_013891
AMI	R00674	L-Serine + Indole <=> L-Tryptophan + H2O	4.2.1.20	tryptophan synthase beta chain	006016_006016, 006819_006819, 007004_007004, 012189_012189, 013756_013756, 030173_030173
AMI	R02722	L-Serine + Indoleglycerol phosphate <=> L-Tryptophan + D-Glyceraldehyde 3-phosphate + H2O	4.2.1.20	tryptophan synthase beta chain	006016_006016, 006819_006819, 007004_007004, 012189_012189, 013756_013756, 030173_030173
AMI	R03968	alpha-Isopropylmalate <=> 2-Isopropylmaleate + H2O	4.2.1.33	isopropylmalate isomerase	005842_005842, 005842_005874, 005847_005847, 005859_005859, 014674_014674
AMI	R04001	(2R,3S)-3-Isopropylmalate <=> 2-Isopropylmaleate + H2O	4.2.1.33	isopropylmalate isomerase	005842_005842, 005842_005874, 005847_005847, 005859_005859, 014674_014674
AMI	R02292	L-Aspartate 4-semialdehyde + Pyruvate <=> L-2,3-Dihydrodipicolinate + 2 H2O	4.2.1.52	dihydrodipicolinate synthase	010182_010182, 010211_010211
AMI	R04441	(R)-2,3-Dihydroxy-3-methylbutanoate -> 3-Methyl-2-oxobutanoic acid + H2O	4.2.1.9	dihydroxy-acid dehydratase	003805_003805
AMI	R05070	(R)-2,3-Dihydroxy-3-methylpentanoate <=> (S)-3-Methyl-2-oxopentanoic acid + H2O	4.2.1.9	dihydroxy-acid dehydratase	003805_003805
AMI	R00691	L-Arogenate -> L-Phenylalanine + H2O + CO2	4.2.1.91	arogenate dehydratase	008924_008924, 009280_009280, 034114_034114, 034143_034143, 034329_034329
AMI	R01466	O-Phospho-L-homoserine + H2O -> L-Threonine + Orthophosphate	4.2.3.1	threonine synthase	005355_005355, 005543_005543
AMI	R03083	2-Dehydro-3-deoxy-D-arabino-heptonate 7-phosphate -> 3-Dehydroquinate + Orthophosphate	4.2.3.4	3-dehydroquinate synthase	007682_007682, 007682_008873, 007682_011263
AMI	R01714	5-O-(1-Carboxyvinyl)-3-phosphoshikimate -> Chorismate + Orthophosphate	4.2.3.5	chorismate synthase	007932_007932
AMI	R00996	L-Threonine -> 2-Oxobutanoate + NH3	4.3.1.19	threonine deaminase	003889_003889, 003924_003924
AMI	R01086	N-(L-Arginino)succinate -> Fumarate + L-Arginine	4.3.2.1	argininosuccinate lyase	005207_005207
AMI	R01286	L-Cystathionine + H2O -> L-Homocysteine + NH3 + Pyruvate	4.4.1.8	cystathionine beta-lyase	007019_007019, 007019_008957, 008219_008219, 023436_023436, 029606_029606
AMI	R02735	LL-2,6-Diaminoheptanedioate -> meso-2,6-Diaminoheptanedioate	5.1.1.7	diaminopimelate epimerase	009997_009997
AMI	R04640	N-(5'-Phospho-D-1'-ribulosylformimino)-5-amino-1-(5''-phospho-D-ribosyl)-4-imidazolecarboxamide -> 5-(5-Phospho-D-ribosylaminoformimino)-1-(5-phosphoribosyl)-imidazole-4-carboxamide	5.3.1.16	phosphoribosyl-formimino-5-aminoimidazole-4-carboxamide ribonucleotide isomerase	012047_012047
AMI	R03509	N-(5-Phospho-D-ribosyl)anthranilate -> 1-(2-Carboxyphenylamino)-1-deoxy-D-Ribulose 5-phosphate	5.3.1.24	phosphoribosylanthranilate isomerase	013686_013686
AMI	R01715	Chorismate -> Prephenate	5.4.99.5	chorismate mutase	014305_014305, 029630_029630
AMI	R01954	ATP + L-Citrulline + L-Aspartate -> AMP + Diphosphate + N-(L-Arginino)succinate	6.3.4.5	argininosuccinate synthase	006286_006286
AMI	spontanous1	4-Methyl-2-oxopentanoate + CO2 <=> (2S)-2-Isopropyl-3-oxosuccinate + H+	spontanous1	spontanous1	-
CAL	R01845	Sedoheptulose 1,7-bisphosphate + H2O -> Sedoheptulose 7-phosphate + Orthophosphate	3.1.3.37	sedoheptulose bisphosphatase	009376_009376, 009395_009395
CAL	R01641	Sedoheptulose 7-phosphate + D-Glyceraldehyde 3-phosphate <=> D-Ribose 5-phosphate + D-Xylulose 5-phosphate	2.2.1.1	transketolase	002307_002307, 008778_011654, 026131_026131
CAL	R01056	D-Ribose 5-phosphate <=> D-Ribulose 5-phosphate	5.3.1.6	ribose-5-phosphate isomerase	013281_013281, 013820_013820, 014064_014064, 014596_014596, 027961_027961
CAL	R01523	ATP + D-Ribulose 5-phosphate -> ADP + D-ribulose 1,5-bisphosphate + H+	2.7.1.19	phosphoribulokinase	008849_008849, 008894_008894, 008960_008960, 008965_008965, 019184_019184
CAL	R00024	D-ribulose 1,5-bisphosphate + CO2 + H2O -> 3-Phospho-D-glycerate + H+	4.1.1.39	ribulose bisphosphate carboxylase	017170_017170, 017170_017372, 017243_017243, 017243_018735, 017243_019542, 017330_017330, 017647_017647, 020254_020254, 023305_023305
CAL	R01063	1,3-bisphospho-D-glycerate + NADPH + H+ -> D-Glyceraldehyde 3-phosphate + Orthophosphate + NADP+	1.2.1.13	glyceraldehyde-3-phosphate dehydrogenase (B)	007468_007468, 007468_007523, 007476_007476, 008960_008960, 008965_008965, 019184_019184
CAL	R01829	Sedoheptulose 1,7-bisphosphate <=> Glycerone phosphate + D-Erythrose 4-phosphate	4.1.2.13	fructose-bisphosphate aldolase	009140_009140, 009140_010757, 009143_009143, 009143_012302, 009163_009163, 009163_012348, 009217_009217, 009233_009233, 010502_010502, 010509_010509, 010561_010561, 022984_022984, 023513_023513, 032962_032962, 034167_034167
CAL	R01830	beta-D-Fructose 6-phosphate + D-Glyceraldehyde 3-phosphate <=> D-Erythrose 4-phosphate + D-Xylulose 5-phosphate	2.2.1.1	transketolase	002307_002307, 008778_011654, 026131_026131
CAL	R01529	D-Ribulose 5-phosphate <=> D-Xylulose 5-phosphate	5.1.3.1	ribulose-phosphate 3-epimerase	013479_013469, 013479_013479, 013479_015043, 015561_015561, 015573_015573
CAL	R00216	(S)-Malate + NADP+ -> Pyruvate + CO2 + NADPH + H+	1.1.1.40	malate dehydrogenase (oxaloacetate-decarboxylating)	003390_003390, 003390_003405, 003390_004483, 003390_004961, 003451_003451, 003615_003615, 004164_004164, 004170_004170, 004230_004230, 004314_004314, 007889_007889, 024014_024014
CAL	R00206	ATP + Pyruvate + Orthophosphate -> AMP + Phosphoenolpyruvate + Diphosphate	2.7.9.1	pyruvate, phosphate dikinase	001568_001568
CAL	R00345	H2O + Phosphoenolpyruvate + CO2 -> Orthophosphate + Oxaloacetate	4.1.1.31	phosphoenolpyuvate carboxylase	000725_000725, 000725_000836, 001045_001045, 001047_001047, 001050_001050
CAL	R01049	ATP + D-Ribose 5-phosphate -> AMP + 5-Phospho-alpha-D-ribose 1-diphosphate	2.7.6.1	ribose-phosphate diphosphokinase	009073_009073, 011783_011783
CEL	R02889	UDP-glucose + Cellulose(n) <=> UDP + Cellulose(n+1)	2.4.1.12	cellulose synthase (UDP-forming)	000512_000512, 000529_000529, 000652_000652, 000652_000667, 000652_000712, 000659_000659, 000660_000660, 000673_000673, 000695_000695, 000770_000770, 000906_000906, 000992_000992, 001280_001280, 001504_001504, 002707_002707, 002727_002727, 002818_002818, 003026_003026, 003038_003038, 003164_003164, 003168_003168, 005126_005126, 005132_005132, 005319_005319, 021390_021390, 025352_025352, 027647_02…
CEL	R00286	UDP-glucose + H2O + 2 NAD+ -> UDP-glucuronate + 2 NADH + 2 H+	1.1.1.22	UDPglucose 6-dehydrogenase	006634_006634, 006657_006657, 006663_006663, 007957_007957, 009575_009575, 020987_020987, 026035_026035
CEL	R02886	Cellulose(n+1) + H2O <=> Cellulose(n) + Cellobiose	3.2.1.4	cellulase	003698_003698, 003705_003705, 003712_003712, 004404_004404, 005180_005180, 005517_005517, 005517_005604, 005953_005953, 006175_006175, 006236_006236, 006262_006262, 006449_006449, 008304_008304, 010983_010983, 013066_013066, 023270_023270, 023334_023334, 026104_026104, 029045_029045, 029944_029944, 033958_033958
CEL	R01384	UDP-glucuronate -> UDP-D-xylose + CO2	4.1.1.35	UDP-glucuronate decarboxylase	007600_007600, 007645_007645, 007710_007710, 009358_009358, 009410_009410, 009410_009751, 010948_010948, 010948_010972, 010996_010996, 028367_028367
CEL	R03928	UDP-D-xylose + 1,4-beta-D-Xylan(n) -> UDP + 1,4-beta-D-Xylan(n+1)	2.4.2.24	1,4-beta-D-xylan synthase	000512_000512, 000529_000529, 000652_000652, 000652_000667, 000652_000712, 000659_000659, 000660_000660, 000673_000673, 000695_000695, 000770_000770, 000906_000906, 000992_000992, 001280_001280, 001504_001504, 006028_006028, 006067_006067, 021390_021390, 027647_027647, 028650_028650, 029083_029083, 031170_031170
CEL	R01433	1,4-beta-D-Xylan(n+1) + H2O <=> D-Xylose + 1,4-beta-D-Xylan(n)	3.2.1.37	xylan 1,4-beta-xylosidase	001205_001205, 001233_001233, 001244_001244, 001960_001960, 002077_002077, 002121_002121, 002149_002149, 002289_002289, 002395_002395, 003090_003090, 003199_003199, 003199_003201, 003582_003582, 003704_003704, 022073_022073, 024895_024895, 025638_025638, 030227_030227, 032291_032291, 033854_033854, 033980_033980
FAT	R04385	ATP + Holo-(carboxylase) + HCO3- -> ADP + Orthophosphate + Carboxybiotin-carboxyl-carrier protein	6.3.4.14	biotin carboxylase	000031_000031, 000031_000033, 000041_000041
FAT	R00742	ATP + Acetyl-CoA + HCO3- -> ADP + Orthophosphate + Malonyl-CoA	6.4.1.2	acetyl-CoA carboxylase	000031_000031, 000031_000033, 000041_000041, 002129_002129, 002897_002897, 009448_009448, 009504_009504, 009504_011325, 013368_013368, 022052_022052, 028500_028500, 031394_031394, 033680_033680
FAT	R04386	Acetyl-CoA + Carboxybiotin-carboxyl-carrier protein -> Malonyl-CoA + Holo-(carboxylase)	6.4.1.2	acetyl-CoA carboxylase	000031_000031, 000031_000033, 000041_000041, 002129_002129, 002897_002897, 009448_009448, 009504_009504, 009504_011325, 013368_013368, 022052_022052, 028500_028500, 031394_031394, 033680_033680
FAT	R01624	Acetyl-CoA + Acyl-carrier protein -> CoA + Acetyl-(acyl-carrier protein)	2.3.1.180	3-oxoacyl-[acyl-carrier-protein] synthase III	008895_008895, 008895_009116, 009013_009013
FAT	R01626	Malonyl-CoA + Acyl-carrier protein <=> CoA + Malonyl-(acyl-carrier protein)	2.3.1.39	[acyl-carrier-protein] S-malonyltransferase	009911_009911
FAT	R04355	Acetyl-(acyl-carrier protein) + Malonyl-(acyl-carrier protein) <=> Acetoacetyl-(acp) + CO2 + Acyl-carrier protein	2.3.1.180/2.3.1.179	3-oxoacyl-[acyl-carrier-protein] synthase III/3-oxoacyl-[acyl-carrier-protein] synthase II	004654_004654, 004693_004693, 005671_005671, 006991_006991, 008895_008895, 008895_009116, 009013_009013, 030040_030040
FAT	R04533	(3R)-3-Hydroxybutanoyl-(acyl-carrier protein) + NADP+ <=> Acetoacetyl-(acp) + NADPH + H+	1.1.1.100	3-oxoacyl-[acyl-carrier protein] reductase	011672_011672, 011972_011972, 012220_012220, 013089_013089, 013235_013235, 013847_013847, 013956_013956, 014552_014552, 025652_025652, 026952_026952, 029004_029004, 032935_032935
FAT	R04428	(3R)-3-Hydroxybutanoyl-(acyl-carrier protein) <=> But-2-enoyl-(acyl-carrier protein) + H2O	4.2.1.-	3R-hydroxymyristoyl ACP dehydrase	015411_015411
FAT	R04429	But-2-enoyl-(acyl-carrier protein) + NADH + H+ <=> Butyryl-(acp) + NAD+	1.3.1.-/1.3.1.9	enoyl-[acyl carrier protein] reductase II/enoyl-[acyl-carrier protein] reductase I	009220_009220, 009310_009310, 011531_011531
FAT	R04952	Butyryl-(acp) + Malonyl-(acyl-carrier protein) -> 3-Oxohexanoyl-(acp) + CO2 + Acyl-carrier protein	2.3.1.41	3-oxoacyl-[acyl-carrier protein] synthase	003996_003996, 003996_005831, 004654_004654, 004693_004693, 005216_005216, 005216_005542, 005280_005280, 005378_005378, 005521_005521, 005634_005634, 005671_005671, 005777_005777, 005869_005869, 006208_006208, 006684_006684, 006929_006929, 006991_006991, 007216_007216, 007643_007643, 008895_008895, 008895_009116, 009013_009013, 023673_023673, 024638_024638, 025082_025082, 028154_028154, 029568_02…
FAT	R04953	(R)-3-Hydroxyhexanoyl-(acp) + NADP+ <=> 3-Oxohexanoyl-(acp) + NADPH + H+	1.1.1.100	3-oxoacyl-[acyl-carrier protein] reductase	011672_011672, 011972_011972, 012220_012220, 013089_013089, 013235_013235, 013847_013847, 013956_013956, 014552_014552, 025652_025652, 026952_026952, 029004_029004, 032935_032935
FAT	R04954	(R)-3-Hydroxyhexanoyl-(acp) <=> trans-Hex-2-enoyl-(acp) + H2O	4.2.1.-	3R-hydroxymyristoyl ACP dehydrase	015411_015411
FAT	R04955	trans-Hex-2-enoyl-(acp) + NADH + H+ <=> Hexanoyl-(acp) + NAD+	1.3.1.-/1.3.1.9	enoyl-[acyl carrier protein] reductase II/enoyl-[acyl-carrier protein] reductase I	009220_009220, 009310_009310, 011531_011531
FAT	R04957	Hexanoyl-(acp) + Malonyl-(acyl-carrier protein) -> 3-Oxooctanoyl-(acp) + CO2 + Acyl-carrier protein	2.3.1.41	3-oxoacyl-[acyl-carrier protein] synthase	003996_003996, 003996_005831, 004654_004654, 004693_004693, 005216_005216, 005216_005542, 005280_005280, 005378_005378, 005521_005521, 005634_005634, 005671_005671, 005777_005777, 005869_005869, 006208_006208, 006684_006684, 006929_006929, 006991_006991, 007216_007216, 007643_007643, 008895_008895, 008895_009116, 009013_009013, 023673_023673, 024638_024638, 025082_025082, 028154_028154, 029568_02…
FAT	R04536	(3R)-3-Hydroxyoctanoyl-(acyl-carrier protein) + NADP+ <=> 3-Oxooctanoyl-(acp) + NADPH + H+	1.1.1.100	3-oxoacyl-[acyl-carrier protein] reductase	011672_011672, 011972_011972, 012220_012220, 013089_013089, 013235_013235, 013847_013847, 013956_013956, 014552_014552, 025652_025652, 026952_026952, 029004_029004, 032935_032935
FAT	R04537	(3R)-3-Hydroxyoctanoyl-(acyl-carrier protein) <=> trans-Oct-2-enoyl-(acp) + H2O	4.2.1.-	3R-hydroxymyristoyl ACP dehydrase	015411_015411
FAT	R04958	trans-Oct-2-enoyl-(acp) + NADH + H+ <=> Octanoyl-(acp) + NAD+	1.3.1.-/1.3.1.9	enoyl-[acyl carrier protein] reductase II/enoyl-[acyl-carrier protein] reductase I	009220_009220, 009310_009310, 011531_011531
FAT	R04960	Octanoyl-(acp) + Malonyl-(acyl-carrier protein) -> 3-Oxodecanoyl-(acp) + CO2 + Acyl-carrier protein	2.3.1.41	3-oxoacyl-[acyl-carrier protein] synthase	003996_003996, 003996_005831, 004654_004654, 004693_004693, 005216_005216, 005216_005542, 005280_005280, 005378_005378, 005521_005521, 005634_005634, 005671_005671, 005777_005777, 005869_005869, 006208_006208, 006684_006684, 006929_006929, 006991_006991, 007216_007216, 007643_007643, 008895_008895, 008895_009116, 009013_009013, 023673_023673, 024638_024638, 025082_025082, 028154_028154, 029568_02…
FAT	R04534	(3R)-3-Hydroxydecanoyl-(acyl-carrier protein) + NADP+ <=> 3-Oxodecanoyl-(acp) + NADPH	1.1.1.100	3-oxoacyl-[acyl-carrier protein] reductase	011672_011672, 011972_011972, 012220_012220, 013089_013089, 013235_013235, 013847_013847, 013956_013956, 014552_014552, 025652_025652, 026952_026952, 029004_029004, 032935_032935
FAT	R04535	(3R)-3-Hydroxydecanoyl-(acyl-carrier protein) <=> trans-Dec-2-enoyl-(acp) + H2O	4.2.1.-	3R-hydroxymyristoyl ACP dehydrase	015411_015411
FAT	R04961	trans-Dec-2-enoyl-(acp) + NADH + H+ <=> Decanoyl-(acp) + NAD+	1.3.1.-/1.3.1.9	enoyl-[acyl carrier protein] reductase II/enoyl-[acyl-carrier protein] reductase I	009220_009220, 009310_009310, 011531_011531
FAT	R04963	Decanoyl-(acp) + Malonyl-(acyl-carrier protein) -> 3-Oxododecanoyl-(acp) + CO2 + Acyl-carrier protein	2.3.1.41	3-oxoacyl-[acyl-carrier protein] synthase	003996_003996, 003996_005831, 004654_004654, 004693_004693, 005216_005216, 005216_005542, 005280_005280, 005378_005378, 005521_005521, 005634_005634, 005671_005671, 005777_005777, 005869_005869, 006208_006208, 006684_006684, 006929_006929, 006991_006991, 007216_007216, 007643_007643, 008895_008895, 008895_009116, 009013_009013, 023673_023673, 024638_024638, 025082_025082, 028154_028154, 029568_02…
FAT	R04964	(R)-3-Hydroxydodecanoyl-(acp) + NADP+ <=> 3-Oxododecanoyl-(acp) + NADPH + H+	1.1.1.100	3-oxoacyl-[acyl-carrier protein] reductase	011672_011672, 011972_011972, 012220_012220, 013089_013089, 013235_013235, 013847_013847, 013956_013956, 014552_014552, 025652_025652, 026952_026952, 029004_029004, 032935_032935
FAT	R04965	(R)-3-Hydroxydodecanoyl-(acp) <=> trans-Dodec-2-enoyl-(acp) + H2O	4.2.1.-	3R-hydroxymyristoyl ACP dehydrase	015411_015411
FAT	R04724	trans-Dodec-2-enoyl-(acp) + NADH + H+ <=> Dodecanoyl-(acyl-carrier protein) + NAD+	1.3.1.-/1.3.1.9	enoyl-[acyl carrier protein] reductase II/enoyl-[acyl-carrier protein] reductase I	009220_009220, 009310_009310, 011531_011531
FAT	R04726	Dodecanoyl-(acyl-carrier protein) + Malonyl-(acyl-carrier protein) -> 3-Oxotetradecanoyl-(acp) + CO2 + Acyl-carrier protein	2.3.1.41	3-oxoacyl-[acyl-carrier protein] synthase	003996_003996, 003996_005831, 004654_004654, 004693_004693, 005216_005216, 005216_005542, 005280_005280, 005378_005378, 005521_005521, 005634_005634, 005671_005671, 005777_005777, 005869_005869, 006208_006208, 006684_006684, 006929_006929, 006991_006991, 007216_007216, 007643_007643, 008895_008895, 008895_009116, 009013_009013, 023673_023673, 024638_024638, 025082_025082, 028154_028154, 029568_02…
FAT	R04014	Dodecanoyl-(acyl-carrier protein) + H2O <=> Acyl-carrier protein + Dodecanoic acid	3.1.2.21	dodecanoyl-[acyl-carrier-protein] hydrolase	008444_008444, 008489_008489, 010101_010101
FAT	R04566	(3R)-3-Hydroxytetradecanoyl-(acyl-carrier protein) + NADP+ <=> 3-Oxotetradecanoyl-(acp) + NADPH + H+	1.1.1.100	3-oxoacyl-[acyl-carrier protein] reductase	011672_011672, 011972_011972, 012220_012220, 013089_013089, 013235_013235, 013847_013847, 013956_013956, 014552_014552, 025652_025652, 026952_026952, 029004_029004, 032935_032935
FAT	R04568	(3R)-3-Hydroxytetradecanoyl-(acyl-carrier protein) <=> trans-Tetradec-2-enoyl-(acp) + H2O	4.2.1.-	3R-hydroxymyristoyl ACP dehydrase	015411_015411
FAT	R04966	trans-Tetradec-2-enoyl-(acp) + NADH + H+ <=> Tetradecanoyl-(acp) + NAD+	1.3.1.-/1.3.1.9	enoyl-[acyl carrier protein] reductase II/enoyl-[acyl-carrier protein] reductase I	009220_009220, 009310_009310, 011531_011531
FAT	R04968	Tetradecanoyl-(acp) + Malonyl-(acyl-carrier protein) -> 3-Oxohexadecanoyl-(acp) + CO2 + Acyl-carrier protein	2.3.1.41	3-oxoacyl-[acyl-carrier protein] synthase	003996_003996, 003996_005831, 004654_004654, 004693_004693, 005216_005216, 005216_005542, 005280_005280, 005378_005378, 005521_005521, 005634_005634, 005671_005671, 005777_005777, 005869_005869, 006208_006208, 006684_006684, 006929_006929, 006991_006991, 007216_007216, 007643_007643, 008895_008895, 008895_009116, 009013_009013, 023673_023673, 024638_024638, 025082_025082, 028154_028154, 029568_02…
FAT	R04543	(3R)-3-Hydroxypalmitoyl-(acyl-carrier protein) + NADP+ <=> 3-Oxohexadecanoyl-(acp) + NADPH + H+	1.1.1.100	3-oxoacyl-[acyl-carrier protein] reductase	011672_011672, 011972_011972, 012220_012220, 013089_013089, 013235_013235, 013847_013847, 013956_013956, 014552_014552, 025652_025652, 026952_026952, 029004_029004, 032935_032935
FAT	R04544	(3R)-3-Hydroxypalmitoyl-(acyl-carrier protein) <=> trans-Hexadec-2-enoyl-(acp) + H2O	4.2.1.-	3R-hydroxymyristoyl ACP dehydrase	015411_015411
FAT	R04969	trans-Hexadec-2-enoyl-(acp) + NADH + H+ <=> Hexadecanoyl-(acp) + NAD+	1.3.1.-/1.3.1.9	enoyl-[acyl carrier protein] reductase II/enoyl-[acyl-carrier protein] reductase I	009220_009220, 009310_009310, 011531_011531
FAT	R01706	Hexadecanoyl-(acp) + H2O <=> Acyl-carrier protein + Hexadecanoic acid	3.1.2.14	fatty acyl-ACP thioesterase	008444_008444, 008489_008489, 008489_009870, 010101_010101, 025164_025164
NUC	R01072	L-Glutamine + 5-Phospho-alpha-D-ribose 1-diphosphate + H2O -> 5-Phosphoribosylamine + Diphosphate + L-Glutamate	2.4.2.14	amidophosphoribosyltransferase	004206_004206, 004242_004242, 004530_004530, 005111_005111
NUC	R00190	Adenine + 5-Phospho-alpha-D-ribose 1-diphosphate -> AMP + Diphosphate	2.4.2.7	adenine phosphoribosyltransferase	016784_016784, 016851_016851, 016993_016993, 016993_016994, 016993_018135, 017128_017128, 017240_017240, 017240_018084, 017252_017252, 017275_017275, 017275_017732, 017275_018280
NUC	R01245	Adenosine + H2O -> Adenine + D-Ribose	3.2.2.7	purine nucleoside hydrolase	024805_024805, 027359_027359
NUC	R00185	ATP + Adenosine <=> ADP + AMP	2.7.1.20/2.7.1.74	adenosine kinase/deoxycitidine kinase	004217_004217, 004217_006290, 004437_004437, 009589_009589, 010130_010130, 010970_010970, 011177_011177, 011578_011578, 011584_011584, 023836_023836, 030720_030720, 032783_032783
NUC	R01229	Guanine + 5-Phospho-alpha-D-ribose 1-diphosphate -> GMP + Diphosphate	2.4.2.8	hypoxanthine-guanine phosphoribosyltransferase	017095_017095
NUC	R01677	Guanosine + H2O -> Guanine + D-Ribose	3.2.2.1	guanosine ribohydrolase	027359_027359
NUC	R04144	ATP + 5-Phosphoribosylamine + Glycine -> ADP + Orthophosphate + 5'-Phosphoribosylglycinamide	6.3.4.13	phosphoribosylamine-glycine ligase	005282_005282, 007411_007411, 008387_008387
NUC	R04325	10-Formyltetrahydrofolate + 5'-Phosphoribosylglycinamide -> Tetrahydrofolate + 5'-Phosphoribosyl-N-formylglycinamide	2.1.2.2	formyltetrahydrofolate deformylase	009846_009846, 009846_013259, 011790_011790
NUC	R04463	ATP + 5'-Phosphoribosyl-N-formylglycinamide + L-Glutamine + H2O -> ADP + Orthophosphate + 2-(Formamido)-N1-(5'-phosphoribosyl)acetamidine + L-Glutamate	6.3.5.3	phosphoribosylformylglycinamidine synthase	000264_000264
NUC	R04208	ATP + 2-(Formamido)-N1-(5'-phosphoribosyl)acetamidine -> ADP + Orthophosphate + Aminoimidazole ribotide	6.3.3.1	phosphoribosylformylglycinamidine cyclo-ligase	009157_009157, 009191_009191
NUC	R04209	Aminoimidazole ribotide + CO2 -> 1-(5-Phospho-D-ribosyl)-5-amino-4-imidazolecarboxylate	4.1.1.21	phosphoribosylaminoimidazole carboxylase	004007_004007
NUC	R04591	ATP + 1-(5-Phospho-D-ribosyl)-5-amino-4-imidazolecarboxylate + L-Aspartate -> ADP + Orthophosphate + 1-(5'-Phosphoribosyl)-5-amino-4-(N-succinocarboxamide)-imidazole	6.3.2.6	1-(5-Phosphoribosyl)-5-amino-4-carboxyimidazole:L-aspartate ligase	016682_016682, 031842_031842
NUC	R04559	1-(5'-Phosphoribosyl)-5-amino-4-(N-succinocarboxamide)-imidazole -> Fumarate + 1-(5'-Phosphoribosyl)-5-amino-4-imidazolecarboxamide	4.3.2.2	adenylosuccinate lyase	005081_005081, 005081_006842, 005207_005207, 007064_007064, 027209_027209
NUC	R04560	10-Formyltetrahydrofolate + 1-(5'-Phosphoribosyl)-5-amino-4-imidazolecarboxamide <=> Tetrahydrofolate + 1-(5'-Phosphoribosyl)-5-formamido-4-imidazolecarboxamide	2.1.2.3	phosphoribosylaminoimidazolecarboxamide formyltransferase	003892_003892
NUC	R01127	1-(5'-Phosphoribosyl)-5-formamido-4-imidazolecarboxamide -> IMP + H2O	3.5.4.10	IMP cyclohydrolase	003892_003892
NUC	R01135	GTP + IMP + L-Aspartate <=> GDP + Orthophosphate + N6-(1,2-Dicarboxyethyl)-AMP	6.3.4.4	adenylosuccinate synthase	003882_003882, 006438_006438, 022615_022615
NUC	R01130	IMP + NAD+ + H2O -> Xanthosine 5'-phosphate + NADH + H+	1.1.1.205	IMP dehydrogenase	006095_006095, 007100_007100, 010145_010145, 010145_010243, 010145_012913, 010148_010126, 010148_010148, 010273_010273, 010275_010275, 010275_011685, 023001_023001
NUC	R01083	N6-(1,2-Dicarboxyethyl)-AMP <=> Fumarate + AMP	4.3.2.2	adenylosuccinate lyase	005081_005081, 005081_006842, 005207_005207, 007064_007064, 027209_027209
NUC	R00127	ATP + AMP -> 2 ADP	2.7.4.3	adenylate kinase	003959_003959, 012584_012584, 013232_013232, 014819_014819, 014834_014834, 014878_014878, 015490_015483, 015490_015490, 015611_015611, 015611_015888, 016239_016210, 016239_016239, 017432_017432, 024717_024717, 034091_034091
NUC	R02017	dADP + Thioredoxin disulfide + H2O <=> Thioredoxin + ADP	1.17.4.1	ribonucleoside-diphosphate reductase	001841_001841, 011100_011100, 011646_011646, 021751_021751
NUC	R01547	ATP + dAMP <=> ADP + dADP	2.7.4.3	adenylate kinase	003959_003959, 012584_012584, 013232_013232, 014819_014819, 014834_014834, 014878_014878, 015490_015483, 015490_015490, 015611_015611, 015611_015888, 016239_016210, 016239_016239, 017432_017432, 024717_024717, 034091_034091
NUC	R01138	dATP + Pyruvate <=> dADP + Phosphoenolpyruvate	2.7.1.40	pyruvate kinase	004230_004230, 004314_004314, 004396_004396, 004400_004400, 004405_004405, 004457_004457, 005418_005418, 005418_006114, 005440_005440, 005440_006453, 005850_005850, 005893_005893, 005990_005990, 005990_006244, 006013_006013, 006316_006316, 007330_007330, 025482_025482
NUC	R01137	ATP + dADP -> ADP + dATP	2.7.4.6	nucleoside-diphosphate kinase	013442_013442, 015054_015054, 015123_015123, 018436_018436, 018436_019475, 024400_024400, 025068_025068, 026481_026481, 030598_030598
NUC	R01231	ATP + Xanthosine 5'-phosphate + L-Glutamine + H2O -> AMP + Diphosphate + GMP + L-Glutamate	6.3.5.2	GMP synthase (glutamine- hydrolysing)	008456_008456, 011019_011019, 014591_014591, 014671_014671
NUC	R00332	ATP + GMP -> ADP + GDP	2.7.4.8	guanylate kinase	008951_008951, 009127_009127, 013198_013198
NUC	R00330	ATP + GDP -> ADP + GTP	2.7.4.6	nucleoside-diphosphate kinase	013442_013442, 015054_015054, 015123_015123, 018436_018436, 018436_019475, 024400_024400, 025068_025068, 026481_026481, 030598_030598
NUC	R00430	GTP + Pyruvate <=> GDP + Phosphoenolpyruvate	2.7.1.40	pyruvate kinase	004230_004230, 004314_004314, 004396_004396, 004400_004400, 004405_004405, 004457_004457, 005418_005418, 005418_006114, 005440_005440, 005440_006453, 005850_005850, 005893_005893, 005990_005990, 005990_006244, 006013_006013, 006316_006316, 007330_007330, 025482_025482
NUC	R02019	GDP + Thioredoxin -> dGDP + Thioredoxin disulfide + H2O	1.17.4.1	ribonucleoside-diphosphate reductase	001841_001841, 011100_011100, 011646_011646, 021751_021751
NUC	R01857	ATP + dGDP <=> ADP + dGTP	2.7.4.6	nucleoside-diphosphate kinase	013442_013442, 015054_015054, 015123_015123, 018436_018436, 018436_019475, 024400_024400, 025068_025068, 026481_026481, 030598_030598
NUC	R00963	UMP + H2O -> Uridine + Orthophosphate	3.1.3.5	5'-nucleotidase	003563_003563, 005147_005147, 012378_012374, 012378_012378, 021476_021476, 022171_022171, 033558_033558
NUC	R00158	ATP + UMP -> ADP + UDP	2.7.4.22/2.7.4.14	uridylate kinase/ UMP kinase	011573_011573, 014820_014820, 014878_014878, 016239_016210, 016239_016239, 034091_034091
NUC	R00156	ATP + UDP -> ADP + UTP	2.7.4.6	nucleoside-diphosphate kinase	013442_013442, 015054_015054, 015123_015123, 018436_018436, 018436_019475, 024400_024400, 025068_025068, 026481_026481, 030598_030598
NUC	R00571	ATP + UTP + NH3 <=> ADP + Orthophosphate + CTP	6.3.4.2	CTP synthase	003685_003685, 003790_003790, 003948_003948, 004029_004029, 004029_004036, 004708_004708
NUC	R00573	ATP + UTP + L-Glutamine + H2O -> ADP + Orthophosphate + CTP + L-Glutamate	6.3.4.2	CTP synthase	003685_003685, 003790_003790, 003948_003948, 004029_004029, 004029_004036, 004708_004708
NUC	R00570	ATP + CDP -> ADP + CTP	2.7.4.6	nucleoside-diphosphate kinase	013442_013442, 015054_015054, 015123_015123, 018436_018436, 018436_019475, 024400_024400, 025068_025068, 026481_026481, 030598_030598
NUC	R02024	Thioredoxin + CDP -> dCDP + Thioredoxin disulfide + H2O	1.17.4.1	ribonucleoside-diphosphate reductase	001841_001841, 011100_011100, 011646_011646, 021751_021751
NUC	R00512	ATP + CMP -> ADP + CDP	2.7.4.14	CMP kinase	014820_014820, 014878_014878, 016239_016210, 016239_016239, 034091_034091
NUC	R02326	ATP + dCDP -> ADP + dCTP	2.7.4.6	nucleoside-diphosphate kinase	013442_013442, 015054_015054, 015123_015123, 018436_018436, 018436_019475, 024400_024400, 025068_025068, 026481_026481, 030598_030598
NUC	R02018	Thioredoxin + UDP -> dUDP + Thioredoxin disulfide + H2O	1.17.4.1	ribonucleoside-diphosphate reductase	001841_001841, 011100_011100, 011646_011646, 021751_021751
NUC	R02331	ATP + dUDP -> ADP + dUTP	2.7.4.6	nucleoside-diphosphate kinase	013442_013442, 015054_015054, 015123_015123, 018436_018436, 018436_019475, 024400_024400, 025068_025068, 026481_026481, 030598_030598
NUC	R02100	dUTP + H2O <=> dUMP + Diphosphate	3.6.1.23	dUTP diphosphatase	017506_017506, 021849_021849
NUC	R02101	dUMP + 5,10-Methylenetetrahydrofolate -> Dihydrofolate + dTMP	2.1.1.45	dihydrofolate reductase	005413_005413
NUC	R02094	ATP + dTMP <=> ADP + dTDP	2.7.4.9	thymidylate kinase	012058_012058, 014240_014240, 021826_021826
NUC	R02093	ATP + dTDP -> ADP + dTTP	2.7.4.6	nucleoside-diphosphate kinase	013442_013442, 015054_015054, 015123_015123, 018436_018436, 018436_019475, 024400_024400, 025068_025068, 026481_026481, 030598_030598
NUC	R01870	Orotate + 5-Phospho-alpha-D-ribose 1-diphosphate -> Orotidine 5'-phosphate + Diphosphate	2.4.2.10	orotate phosphoribosyltransferase	006843_006843
NUC	R01858	dGTP + Pyruvate <=> dGDP + Phosphoenolpyruvate	2.7.1.40	pyruvate kinase	004230_004230, 004314_004314, 004396_004396, 004400_004400, 004405_004405, 004457_004457, 005418_005418, 005418_006114, 005440_005440, 005440_006453, 005850_005850, 005893_005893, 005990_005990, 005990_006244, 006013_006013, 006316_006316, 007330_007330, 025482_025482
NUC	R00965	Orotidine 5'-phosphate -> UMP + CO2	4.1.1.23	orotidine-5'-phosphate decarboxylase	006843_006843
NUC	R00569	CTP + H2O <=> CDP + Orthophosphate	3.6.1.5/3.6.1.15	apyrase/NTPase	002203_002198, 002203_002203, 002247_002247, 002299_002299, 005108_005108, 006934_006934, 006946_006946, 016887_016887, 016887_016891, 032508_032508
NUC	R00155	UDP + H2O <=> UMP + Orthophosphate	3.6.1.5	apyrase	002203_002198, 002203_002203, 002299_002299, 005108_005108, 006934_006934, 006946_006946, 032508_032508
NUC	R00514	CDP + H2O <=> CMP + Orthophosphate	3.6.1.5	apyrase	002203_002198, 002203_002203, 002299_002299, 005108_005108, 006934_006934, 006946_006946, 032508_032508
NUC	R00159	UTP + H2O <=> UDP + Orthophosphate	3.6.1.5/3.6.1.15	apyrase/NTPase	002203_002198, 002203_002203, 002247_002247, 002299_002299, 005108_005108, 006934_006934, 006946_006946, 016887_016887, 016887_016891, 032508_032508
RES	R02073	Diphosphate + beta-D-Fructose 6-phosphate -> Orthophosphate + beta-D-Fructose 1,6-bisphosphate	2.7.1.90	pyrophosphate-dependent phosphofructokinase	003757_003757, 003814_003814, 004602_004602, 004602_005607, 004602_005833, 005217_005217, 033671_033671
RES	R04779	ATP + beta-D-Fructose 6-phosphate -> ADP + beta-D-Fructose 1,6-bisphosphate	2.7.1.11	6-phosphofructokinase	001764_001764, 003757_003757, 003814_003814, 003979_003979, 004602_004602, 004602_005607, 004602_005833, 004789_004789, 005217_005217, 005438_005438, 006511_006511, 006511_008214, 006542_006542, 006542_007106, 006625_006625, 007591_007591, 007591_007871, 007850_007850, 007860_007860, 011177_011177, 012698_012698, 014591_014591, 024373_024373, 025315_025315, 026283_026283, 029490_029490, 030720_03…
RES	R01061	D-Glyceraldehyde 3-phosphate + Orthophosphate + NAD+ <=> 3-Phospho-D-glyceroyl phosphate + NADH + H+	1.2.1.12	glyceraldehyde-3-phosphate dehydrogenase	007033_007033, 007468_007468, 007468_007523, 007476_007476, 008220_008220, 008225_008225, 008849_008849, 008894_008894, 008960_008960, 008965_008965, 008999_008999, 009171_009171, 011175_011175, 011175_013104, 011176_011176, 011176_012888, 011326_011326, 011340_011340, 011340_012218, 011345_011345, 011366_011347, 011366_011366, 011366_013196, 019184_019184, 026737_026737
RES	R01058	D-Glyceraldehyde 3-phosphate + NADP+ + H2O -> 3-Phospho-D-glycerate + NADPH + H+	1.2.1.9	glyceraldehyde-3-phosphate dehydrogenase (NADP)	006181_006181, 006183_006183, 006183_007847, 007468_007468, 007468_007523, 007476_007476
RES	R01518	2-Phospho-D-glycerate <=> 3-Phospho-D-glycerate	5.4.2.1	Phosphoglycerate mutase	004733_004733, 004733_004736, 004743_004743, 004743_004745, 004743_004750, 006253_006253, 010967_010967, 013253_013253, 015165_015165, 021170_021170
RES	R00658	2-Phospho-D-glycerate <=> Phosphoenolpyruvate + H2O	4.2.1.11	phosphopyruvate hydratase	002591_002591, 002591_004224, 002628_002628, 002709_002709, 003117_003117, 006818_006818, 007673_007673, 007678_007678, 010944_010944, 011005_011005, 011276_011276, 011293_011293, 024265_024265, 028434_028434, 029031_029031, 034377_034377
RES	R00235	ATP + Acetate + CoA -> AMP + Diphosphate + Acetyl-CoA	6.2.1.1	acetyl-CoA synthetase	002153_002153, 002741_002741, 004367_004367
RES	R00710	Acetaldehyde + NAD+ + H2O -> Acetate + NADH + H+	1.2.1.3	aldehyde dehydrogenase (NAD+)	003883_003883, 003907_003907, 004132_004132, 004210_004210, 004263_004263, 004458_004458, 004471_004471, 004471_006399, 005092_005092, 005124_005123, 005124_005124, 005124_005133, 005135_005135, 005392_005392, 005744_005744, 005882_005882, 005882_005896, 006024_006024, 006024_006072, 006047_006047, 006263_006252, 006263_006254, 006263_006263, 006263_008624, 006263_008651, 006522_006522, 026719_02…
RES	R00754	Ethanol + NAD+ <=> Acetaldehyde + NADH + H+	1.1.1.1	alcohol dehydrogenase	007957_007957, 009422_009422, 009575_009575, 009729_009729, 009729_009978, 009738_009738, 011403_011403, 026035_026035
RES	R00746	Ethanol + NADP+ <=> Acetaldehyde + NADPH + H+	1.1.1.2	alcohol dehydrogenase (NADP+)	012080_012080, 022528_022528
RES	R03270	2-(alpha-Hydroxyethyl)thiamine diphosphate + Enzyme N6-(lipoyl)lysine <=> (Dihydrolipoyllysine-residue acetyltransferase) S-acetyldihydrolipoyllysine + Thiamin diphosphate	1.2.4.1	pyruvate dehydrogenase (acetyl-transferring)	007404_007404, 007404_007407, 007404_008364, 007540_007540, 007973_007973, 008040_008040, 008778_008778, 008778_011654, 008817_008817, 010116_010116, 010116_012364, 010442_010415, 010442_010442, 012570_012570
RES	R02569	Acetyl-CoA + Enzyme N6-(dihydrolipoyl)lysine <=> CoA + (Dihydrolipoyllysine-residue acetyltransferase) S-acetyldihydrolipoyllysine	2.3.1.12	pyruvate dehydrogenase E2 component (dihydrolipoamide acetyltransferase)	003490_003490, 004839_004839, 004864_004864, 004864_006814, 006696_006696, 006906_006906, 007597_007597
RES	R00351	Acetyl-CoA + H2O + Oxaloacetate -> Citrate + CoA	2.3.3.1	citrate synthase	005823_005823, 005825_005825, 006853_006853, 012522_012522, 017146_017146
RES	R00755	Acetaldehyde + Thiamin diphosphate <=> 2-(alpha-Hydroxyethyl)thiamine diphosphate	4.1.1.1	pyruvate decarboxylase	003934_003934, 003946_003946, 004208_004208, 004214_004214, 033824_033824
RES	R01325	Citrate <=> cis-Aconitate + H2O	4.2.1.3	aconitate hydratase	000903_000903, 000908_000908, 001348_001348, 005842_005842, 005842_005874, 005847_005847, 005859_005859, 033921_033921
RES	R01900	Isocitrate <=> cis-Aconitate + H2O	4.2.1.3	aconitate hydratase	000903_000903, 000908_000908, 001348_001348, 005842_005842, 005842_005874, 005847_005847, 005859_005859, 033921_033921
RES	R01899	Isocitrate + NADP+ <=> Oxalosuccinate + NADPH + H+	1.1.1.42	isocitrate dehydrogenase	007405_007405, 008022_008022, 008545_008545, 008604_008604, 009195_009185, 009195_009195, 009951_009951, 009951_010100, 009952_009952
RES	R00709	Isocitrate + NAD+ <=> 2-Oxoglutarate + CO2 + NADH + H+	1.1.1.41	isocitrate dehydrogenase (NAD+)	009796_009796, 009796_012059, 009951_009951, 009951_010100, 009952_009952
RES	R00268	Oxalosuccinate <=> 2-Oxoglutarate + CO2	1.1.1.42	isocitrate dehydrogenase	007405_007405, 008022_008022, 008545_008545, 008604_008604, 009195_009185, 009195_009195, 009951_009951, 009951_010100, 009952_009952
RES	R00621	2-Oxoglutarate + Thiamin diphosphate <=> 3-Carboxy-1-hydroxypropyl-ThPP + CO2	1.2.4.2	2-oxoglutarate dehydrogenase complex	000822_000822, 000828_000828, 009030_009030, 009030_009334, 009245_009245, 009247_009247, 009260_009260, 009260_009281, 009260_009283, 009356_009356, 020906_020906, 026348_026348
RES	R03316	3-Carboxy-1-hydroxypropyl-ThPP + Enzyme N6-(lipoyl)lysine <=> (Dihydrolipoyllysine-residue succinyltransferase) S-succinyldihydrolipoyllysine + Thiamin diphosphate	1.2.4.2	2-oxoglutarate dehydrogenase complex	000822_000822, 000828_000828, 009030_009030, 009030_009334, 009245_009245, 009247_009247, 009260_009260, 009260_009281, 009260_009283, 009356_009356, 020906_020906, 026348_026348
RES	R08550	Enzyme N6-(dihydrolipoyl)lysine + NAD+ <=> Enzyme N6-(lipoyl)lysine + NADH + H+	1.8.1.4	dihydrolipoamide dehydrogenase	000718_000718, 000718_000722, 000822_000822, 000828_000828, 004342_004342, 004342_004579, 004513_004513, 004513_004614, 005245_005245, 005480_005480, 005499_005499, 005802_005802, 005856_005856, 005910_005910, 006064_006064, 006188_006188, 006665_006665, 010018_010018, 010187_010187, 010203_010203, 017913_017913, 026348_026348, 027239_027239, 028340_028340, 032007_032007
RES	R02570	Succinyl-CoA + Enzyme N6-(dihydrolipoyl)lysine <=> CoA + (Dihydrolipoyllysine-residue succinyltransferase) S-succinyldihydrolipoyllysine	2.3.1.61	dihydrolipoamide succinyltransferase	000822_000822, 000828_000828, 006912_006909, 006912_006912, 006912_006919, 026348_026348
RES	R00405	ADP + Orthophosphate + Succinyl-CoA -> ATP + Succinate + CoA	6.2.1.5	Succinyl CoA Synthetase (ADP-forming)	007411_007411, 008387_008387, 010959_010959
RES	R00432	GTP + Succinate + CoA <=> GDP + Orthophosphate + Succinyl-CoA	6.2.1.4	Succinyl CoA Synthetase (GDP-forming)	007411_007411, 008387_008387, 010959_010959
RES	R02164	Ubiquinone + Succinate -> Ubiquinol + Fumarate	1.3.5.1	succinate dehydrogenase (ubiquinone)	003478_003478, 003519_003519, 003519_004079, 013361_013361, 013362_013362, 015116_015116, 015116_015232, 018529_018529, 020000_020000, 020022_020022
RES	R00412	Succinate + Acceptor <=> Fumarate + Reduced acceptor	1.3.99.1	succinate dehydrogenase flavoprotein subunit	003478_003478, 003519_003519, 003519_004079, 013361_013361, 013362_013362
RES	R01082	Fumarate + H2O -> (S)-Malate	4.2.1.2	fumarate hydratase	007064_007064, 027209_027209
RES	R00352	ATP + Citrate + CoA -> ADP + Orthophosphate + Acetyl-CoA + Oxaloacetate	2.3.3.8	ATP citrate (pro-S)-lyase	003902_003902, 003902_003903, 003908_003908, 006928_006928, 008335_008307, 008335_008335, 008344_008344
RES	R00199	ATP + Pyruvate + H2O -> AMP + Phosphoenolpyruvate + Orthophosphate	2.7.9.2	phosphoenolpyruvate synthase	000266_000266
RES	Reaction ID 7*	Pyruvate + NAD+ + CoA -> Acetyl-CoA + CO2 + NADH + H+	1.2.1.-	dihydrolipoyllysine-residue acetyltransferase	007973_007973, 008040_008040
STA	R00802	Sucrose + H2O -> beta-D-Fructose + alpha-D-Glucose	3.2.1.26	invertase	002913_002913, 002971_002971, 003155_003155, 003183_003183, 003482_003482, 003659_003659, 004474_004474, 004485_004482, 004485_004485, 004633_004633, 004675_004675, 004783_004783, 005201_005201, 021105_021105, 021277_021277, 021472_021472, 021742_021742, 025414_025414, 034059_034059
STA	R02740	alpha-D-Glucose 6-phosphate <=> beta-D-Fructose 6-phosphate	5.3.1.9	glucose-6-phosphate isomerase	004581_004581, 006414_006414, 014581_014581, 024053_024053, 031246_031246
STA	R03321	beta-D-Glucose 6-phosphate <=> beta-D-Fructose 6-phosphate	5.3.1.9	glucose-6-phosphate isomerase	004581_004581, 006414_006414, 014581_014581, 024053_024053, 031246_031246
STA	R00948	ATP + alpha-D-Glucose 1-phosphate -> Diphosphate + ADP-glucose	2.7.7.27	glucose-1-phosphate adenylyltransferase	005409_005409, 005409_005421, 005409_005437, 005409_006048, 005409_006360, 005446_005446, 005507_005507, 005507_009160, 005518_005518, 021267_021267, 028396_028396, 031078_031078, 032653_032653
STA	R06049	1,4-alpha-D-Glucan(n) + ADP-glucose -> 1,4-alpha-D-Glucan(n+1) + ADP	2.4.1.21	starch synthase	000528_000528, 000719_000719, 001042_001042, 002278_002278, 003884_003884, 003884_003887, 003884_003898, 003916_003916, 004619_004619, 028098_028098
STA	R06186	1,4-alpha-D-Glucan(n+1) <=> Starch	2.4.1.18/ 3.2.1.68	1,4-alpha-glucan branching enzyme/ starch debranching enzyme	001414_001414, 001584_002172, 001595_001595, 001595_001598, 001595_001826, 001595_002171, 001595_002337, 001686_001686, 001686_001701, 001932_001932, 003773_003773, 003773_004366, 003773_004431, 003773_006199, 006240_006240
STA	R03920	ATP + beta-D-Fructose <=> ADP + beta-D-Fructose 6-phosphate	2.7.1.4	fructokinase	005745_005745, 006057_006057, 006138_006138, 006251_006251, 009589_009589, 010970_010970, 011578_011578, 011584_011584, 011584_012996, 023836_023836, 032783_032783, 033797_033797, 034246_034246
SUC	Reaction ID 1*	Starch + H2O <=> Large-branched glucan	3.2.1.1	alpha-amylase	001362_001362, 001362_001555, 008126_008126, 008351_008351, 008754_008754, 008754_008802, 023754_023754, 025145_025145, 028069_028069
SUC	Reaction ID 2*	Large-branched glucan + H2O <=> Long-linear glucan	3.2.1.41	pullulanase	004771_004771, 024672_024672
SUC	Reaction ID 3*	Long-linear glucan + H2O <=> 2 short glucan	3.2.1.1	alpha-amylase	001362_001362, 001362_001555, 008126_008126, 008351_008351, 008754_008754, 008754_008802, 023754_023754, 025145_025145, 028069_028069
SUC	Reaction ID 4*	Long-linear glucan + alpha-D-glucose <=> 2 short glucan	2.4.1.25	1,4-alpha-D-glucan:1,4-alpha-D-glucan 4-alpha-D-glycosyltransferase	001086_001086
SUC	R06050	1,4-alpha-D-Glucan(n+1)+ Orthophosphate -> 1,4-alpha-D-Glucan(n) + alpha-D-Glucose 1-phosphate	2.4.1.1	1,4-alpha-D-glucan:phosphate alpha-D-glucosyltransferase	001096_001096, 001626_001626, 001626_002082, 002466_002466, 002614_002614, 004717_004717
SUC	R00766	UDP-glucose + D-Fructose 6-phosphate -> UDP + Sucrose 6'-phosphate	2.4.1.14	sucrose-phosphate synthase	000732_000732, 000732_001062, 000744_000744, 000744_000867, 000744_001415, 000827_000827, 000839_000839, 024105_024105
SUC	R00805	Sucrose 6'-phosphate + H2O -> Sucrose + Orthophosphate	3.1.3.24	sucrose-phosphatase	000732_001062, 000744_000867, 000839_000839, 008177_008177, 008177_009570, 008254_008254
SUC	Reaction ID 5*	1,4-alpha-D-Glucan(n+1) + H2O <=> 1,4-alpha-D-glucan(n-1) + maltose	3.2.1.2	beta-amylase	002728_002728, 004325_004325, 004325_007768, 004345_004345, 005239_005239, 005532_005532, 005562_005562, 022883_022883, 034006_034006, 034364_034364
SUC	R00028	maltose + H2O <=> 2 alpha-D-Glucose	3.2.1.20	alpha-glucosidase	022477_022477
AMI; RES	R00014**	Pyruvate + Thiamin diphosphate <=> 2-(alpha-Hydroxyethyl)thiamine diphosphate + CO2	2.2.1.6; 4.1.1.1/1.2.4.1	acetolactate synthase; pyruvate decarboxylase/pyruvate dehydrogenase (acetyl-transferring)	003211_003211, 003589_003589, 003934_003934, 003946_003946, 004208_004208, 004214_004214, 013855_013855, 021137_021137, 025869_025869, 033824_033824; 003934_003934, 003946_003946, 004208_004208, 004214_004214, 007404_007404, 007404_007407, 007404_008364, 007540_007540, 007973_007973, 008040_008040, 008778_008778, 008778_011654, 008817_008817, 010116_010116, 010116_012364, 010442_010415, 010442_01…
CAL/AMI	R00258	L-Alanine + 2-Oxoglutarate <=> Pyruvate + L-Glutamate	2.6.1.2	alanine transaminase	005265_005265, 006577_006577, 006577_007419, 006626_006617, 006626_006626, 006626_010371, 006658_006658, 023834_023834
CAL/AMI	R00355	L-Aspartate + 2-Oxoglutarate <=> Oxaloacetate + L-Glutamate	2.6.1.1	aspartate transaminase	005191_005191, 005271_005271, 006601_006601, 007094_007094, 007661_007661, 007709_007709, 007709_009745, 008470_008470, 008844_008844, 008844_010923, 009235_009235, 009876_009876, 029062_029062
CAL/RES/NUC	R00200	ATP + Pyruvate <=> ADP + Phosphoenolpyruvate	2.7.1.40	pyruvate kinase	004230_004230, 004314_004314, 004396_004396, 004400_004400, 004405_004405, 004457_004457, 005418_005418, 005418_006114, 005440_005440, 005440_006453, 005850_005850, 005893_005893, 005990_005990, 005990_006244, 006013_006013, 006316_006316, 007330_007330, 025482_025482
CAL/RES	R00214	(S)-Malate + NAD+ <=> Pyruvate + CO2 + NADH + H+	1.1.1.39	malate dehydrogenase (decarboxylating)	003967_003967, 003967_003978, 003967_004048, 003967_005281, 033566_033566
CAL/RES	R00341	ATP + Oxaloacetate -> ADP + Phosphoenolpyruvate + CO2	4.1.1.49	phosphoenolpyruvate carboxykinase (ATP)	004362_004362, 013645_013645, 013649_013649, 030131_030131, 033411_033411
CAL/RES	R00342	(S)-Malate + NAD+ <=> Oxaloacetate + NADH + H+	1.1.1.37	malate dehydrogenase	003967_003967, 003967_003978, 003967_004048, 003967_005281, 007889_007889, 008657_008657, 010105_010105, 010609_010609, 010611_010585, 010611_010611, 010611_011812, 011026_011026, 011133_011133, 011311_011311, 011550_011550, 024014_024014, 025429_025429, 031156_031156, 033566_033566, 034460_034460
CAL/RES	R01070	beta-D-Fructose 1,6-bisphosphate <=> Glycerone phosphate + D-Glyceraldehyde 3-phosphate	4.1.2.13	fructose-bisphosphate aldolase	009140_009140, 009140_010757, 009143_009143, 009143_012302, 009163_009163, 009163_012348, 009217_009217, 009233_009233, 010502_010502, 010509_010509, 010561_010561, 022984_022984, 023513_023513, 032962_032962, 034167_034167
CAL/RES	R01512	ATP + 3-Phospho-D-glycerate <=> ADP + 3-Phospho-D-glyceroyl phosphate	2.7.2.3	phosphoglycerate kinase	004631_004631, 004639_004639, 004792_004792, 005745_005745, 006138_006138, 006251_006251, 006596_006596, 006605_006605, 006605_008146, 006605_008680, 009003_009003, 009020_009020, 025539_025539, 031356_031356, 032631_032631, 034278_034278
CAL/RES	R01015	D-Glyceraldehyde 3-phosphate <=> Glycerone phosphate	5.3.1.1	triose-phosphate isomerase	012016_012016, 012057_012057, 012057_013392, 014432_014432, 014432_014528, 014454_014454, 014503_014503, 030298_030298
CAL/RES	R04780	beta-D-Fructose 1,6-bisphosphate + H2O -> beta-D-Fructose 6-phosphate + Orthophosphate	3.1.3.11	fructose-bisphosphatase	008668_008668, 008978_008978, 011197_011197, 011715_011715, 011734_011734, 014243_014243, 030397_030397
STA/SUC	R00289	UTP + alpha-D-Glucose 1-phosphate -> Diphosphate + UDP-glucose	2.7.7.9	UTP-glucose-1-phosphate uridylyltransferase	003947_003947, 006973_006965, 006973_006973, 006979_006979
STA/SUC	R00806	UDP-glucose + beta-D-Fructose <=> UDP + Sucrose	2.4.1.13	sucrose synthase	001283_001283, 001840_001840, 001840_002238, 001867_001864, 001867_001867, 001871_001871, 001871_001912, 001871_002265, 001874_001874, 026466_026466, 027790_027790
STA/SUC	R01600	ATP + beta-D-Glucose -> ADP + beta-D-Glucose 6-phosphate	2.7.1.2	ATP:beta-D-glucose 6-phosphotransferase	005745_005745, 005907_005907, 005952_005952, 006138_006138, 006251_006251
STA/SUC	R01602	alpha-D-Glucose <=> beta-D-Glucose	5.1.3.3	aldose 1-epimerase	010142_010142, 011275_011275, 023807_023807, 024114_024114, 025611_025611
STA/SUC	R01786	ATP + alpha-D-Glucose <=> ADP + alpha-D-Glucose 6-phosphate	2.7.1.1	hexokinase	005745_005745, 005907_005907, 005952_005952, 006138_006138, 006251_006251, 007221_007221, 007221_011831
STA/SUC	R02739	alpha-D-Glucose 6-phosphate <=> beta-D-Glucose 6-phosphate	5.3.1.9	glucose-6-phosphate isomerase	004581_004581, 006414_006414, 014581_014581, 024053_024053, 031246_031246
STA/SUC	R08639	alpha-D-Glucose 1-phosphate <=> alpha-D-Glucose 6-phosphate	5.4.2.2	phosphoglucomutase	003452_003452, 003471_003471, 003733_003733, 003792_003792, 003792_005009, 004332_004332, 004336_004336
* KEGG reaction IDs were not dictated for these reactions.
** The reaction "R00014" were regulated with different enzymes (EC numbers) such as EC number 2.2.1.6 for AMI sub-metabolism and EC number 4.1.1.1/1.2.4.1 for RES sub-metabolism.
